# Supplementary material for: The effect of S-alkylation on organocatalytic enamine activation through imidazolidine-4-thiones
Source: Chem Commun (Camb). 2023 Jun 9;59(52):8091–4. doi: 10.1039/d3cc01912h (PMC10297834; doi:10.1039/d3cc01912h)
Supplement: CC-059-D3CC01912H-s002 [file CC-059-D3CC01912H-s002.cif]

# Electronic Supplementary Material (ESI) for Chemical Communications.
# This journal is © The Royal Society of Chemistry 2023

####################################################################### 
# 
# This file contains crystal structure data downloaded from the 
# Cambridge Structural Database (CSD) hosted by the Cambridge 
# Crystallographic Data Centre (CCDC).
# 
# Full information about CCDC data access policies and citation 
# guidelines are available at http://www.ccdc.cam.ac.uk/access/V1 
# 
# Audit and citation data items may have been added by the CCDC. 
# Please retain this information to preserve the provenance of 
# this file and to allow appropriate attribution of the data. 
# 
#######################################################################

data_av098
_database_code_depnum_ccdc_archive 'CCDC 2254388'
loop_
_audit_author_name
_audit_author_address
'Peter Mayer'
;LMU Muenchen
Germany
;


_audit_update_record             
;
2023-04-06 deposited with the CCDC.	2023-05-10 downloaded from the CCDC.
;

_chemical_name_common            unknowncrystal
_chemical_compound_source        ?
_chemical_absolute_configuration ?

_exptl_crystal_description       platelet
_exptl_crystal_colour            colourless
_exptl_crystal_size_max          0.150 #?# in millimeters
_exptl_crystal_size_mid          0.130 #?# in millimeters
_exptl_crystal_size_min          0.040 #?# in millimeters
_exptl_crystal_density_method    'not measured'
_exptl_crystal_density_meas      ?
_exptl_special_details           
;
;
_audit_creation_date             ? #?# style: 18-Aug-1998

_diffrn_ambient_temperature      173.(2) #?# in K
_diffrn_source_type              'Bruker TXS'
_diffrn_source_power             2.5 #?# in kW
_diffrn_source_voltage           50 #?# in kV
_diffrn_source_current           50 #?# in mA
_diffrn_radiation_wavelength     0.71073
_diffrn_radiation_type           MoK\a
_diffrn_source                   'rotating anode (TXS)'
_diffrn_radiation_monochromator  'focusing mirrors'
_diffrn_radiation_collimation    ?
_diffrn_measurement_device       'fixed-chi three-circle diffractometer'
_diffrn_measurement_device_type  'Bruker D8 Venture TXS'
_diffrn_measurement_method       'mix of phi and omega scans'
_diffrn_measurement_details      ?
_diffrn_detector_area_resol_mean 7.3910

_diffrn_special_details          ?
_diffrn_orient_matrix_type       ?
_diffrn_orient_matrix_UB_11      ?
_diffrn_orient_matrix_UB_12      ?
_diffrn_orient_matrix_UB_13      ?
_diffrn_orient_matrix_UB_21      ?
_diffrn_orient_matrix_UB_22      ?
_diffrn_orient_matrix_UB_23      ?
_diffrn_orient_matrix_UB_31      ?
_diffrn_orient_matrix_UB_32      ?
_diffrn_orient_matrix_UB_33      ?

_cell_length_a                   18.5673(6)
_cell_length_b                   5.8814(2)
_cell_length_c                   15.1443(6)
_cell_angle_alpha                90
_cell_angle_beta                 99.7200(10)
_cell_angle_gamma                90
_cell_volume                     1630.04(10)
_cell_measurement_temperature    173.(2) #?# in K
_cell_measurement_reflns_used    9875
_cell_measurement_theta_min      2.7291
_cell_measurement_theta_max      27.4914
_cell_special_details            ?

_exptl_absorpt_coefficient_mu    0.196
_exptl_absorpt_correction_type   Multi-Scan
_exptl_absorpt_correction_T_min  0.95
_exptl_absorpt_correction_T_max  0.99
_shelx_estimated_absorpt_T_min   0.971
_shelx_estimated_absorpt_T_max   0.992
_exptl_absorpt_process_details   
;
SADABS-2016/2 - Bruker AXS area detector scaling and absorption correction
;

_diffrn_reflns_number            27725 #xl
_diffrn_reflns_av_R_equivalents  0.0415 #xl
_diffrn_reflns_av_unetI/netI     0.0257 #xl
_diffrn_reflns_limit_h_min       -24 #xl
_diffrn_reflns_limit_h_max       24 #xl
_diffrn_reflns_limit_k_min       -7 #xl
_diffrn_reflns_limit_k_max       7 #xl
_diffrn_reflns_limit_l_min       -19 #xl
_diffrn_reflns_limit_l_max       19 #xl
_diffrn_reflns_theta_min         3.117 #xl
_diffrn_reflns_theta_max         27.482 #xl
_diffrn_measured_fraction_theta_max 0.999 #xl
_diffrn_reflns_theta_full        25.242 #xl
_diffrn_measured_fraction_theta_full 0.998 #xl
_diffrn_reflns_Laue_measured_fraction_max 0.999 #xl
_diffrn_reflns_Laue_measured_fraction_full 0.998 #xl
_diffrn_reflns_point_group_measured_fraction_max 0.999 #xl
_diffrn_reflns_point_group_measured_fraction_full 0.998 #xl

_space_group_crystal_system      monoclinic
_space_group_name_H-M_alt        'P 1 21/c 1'
_space_group_name_Hall           '-P 2ybc'
_space_group_IT_number           14

_shelx_space_group_comment       
;
The symmetry employed for this shelxl refinement is uniquely defined
by the following loop, which should always be used as a source of
symmetry information in preference to the above space-group names.
They are only intended as comments.
;

loop_
_space_group_symop_operation_xyz
'x, y, z'
'-x, y+1/2, -z+1/2'
'-x, -y, -z'
'x, -y-1/2, z-1/2'

loop_
_atom_type_symbol
_atom_type_description
_atom_type_scat_dispersion_real
_atom_type_scat_dispersion_imag
_atom_type_scat_source
C C 0.0033 0.0016 'International Tables Vol C Tables 4.2.6.8 and 6.1.1.4'
H H 0.0000 0.0000 'International Tables Vol C Tables 4.2.6.8 and 6.1.1.4'
N N 0.0061 0.0033 'International Tables Vol C Tables 4.2.6.8 and 6.1.1.4'
S S 0.1246 0.1234 'International Tables Vol C Tables 4.2.6.8 and 6.1.1.4'

_reflns_number_total             3740 #xl
_reflns_number_gt                3312 #xl
_reflns_threshold_expression     'I > 2\s(I)' #xl
_reflns_Friedel_coverage         0.000 #xl
_reflns_Friedel_fraction_max     . #xl
_reflns_Friedel_fraction_full    . #xl
_reflns_special_details          
;
 Reflections were merged by SHELXL according to the crystal
 class for the calculation of statistics and refinement.

 _reflns_Friedel_fraction is defined as the number of unique
 Friedel pairs measured divided by the number that would be
 possible theoretically, ignoring centric projections and
 systematic absences.
;

_refine_ls_structure_factor_coef Fsqd #xl
_refine_ls_matrix_type           full #xl
_refine_ls_weighting_scheme      calc #xl
_refine_ls_weighting_details     
'w=1/[\s^2^(Fo^2^)+(0.0347P)^2^+0.7093P] where P=(Fo^2^+2Fc^2^)/3' #xl
_atom_sites_solution_primary     ?
_atom_sites_solution_secondary   ?
_atom_sites_solution_hydrogens   geom
_refine_ls_hydrogen_treatment    constr #?#
_refine_ls_extinction_method     none #xl
_refine_ls_extinction_coef       . #xl
_refine_ls_abs_structure_details ? #xl
_refine_ls_abs_structure_Flack   ? #xl
_refine_ls_number_reflns         3740 #xl
_refine_ls_number_parameters     194 #xl
_refine_ls_number_restraints     0 #xl
_refine_ls_R_factor_all          0.0419 #xl
_refine_ls_R_factor_gt           0.0359 #xl
_refine_ls_wR_factor_ref         0.0924 #xl
_refine_ls_wR_factor_gt          0.0892 #xl
_refine_ls_goodness_of_fit_ref   1.104 #xl
_refine_ls_restrained_S_all      1.104 #xl
_refine_ls_shift/su_max          0.001 #xl
_refine_ls_shift/su_mean         0.000 #xl
_refine_diff_density_max         0.276 #xl
_refine_diff_density_min         -0.217 #xl
_refine_diff_density_rms         0.041 #xl

_refine_special_details          
;
;

_computing_data_collection       'APEX3 v2016.5-0, Bruker AXS (2016)'
_computing_cell_refinement       'SAINT V8.38A (Bruker AXS Inc., 2017)'
_computing_data_reduction        'SAINT V8.38A (Bruker AXS Inc., 2017)'
_computing_structure_solution    'SHELXT 2014/5 (Sheldrick, 2014)'

_computing_structure_refinement  'SHELXL-2018/3 (Sheldrick, 2018)'

_computing_molecular_graphics    'shelXle (C.B. Huebschle, rev 924)'

_computing_publication_material  ?

loop_
_atom_site_label
_atom_site_type_symbol
_atom_site_fract_x
_atom_site_fract_y
_atom_site_fract_z
_atom_site_U_iso_or_equiv
_atom_site_adp_type
_atom_site_occupancy
_atom_site_site_symmetry_order
_atom_site_calc_flag
_atom_site_refinement_flags_posn
_atom_site_refinement_flags_adp
_atom_site_refinement_flags_occupancy
_atom_site_disorder_assembly
_atom_site_disorder_group
C1 C 0.03487(8) 0.0884(3) 0.65177(10) 0.0331(3) Uani 1 1 d . . . . .
C2 C 0.05962(8) -0.1412(3) 0.63556(10) 0.0303(3) Uani 1 1 d . . . . .
H2A H 0.043277 -0.182001 0.571906 0.036 Uiso 1 1 calc R U . . .
H2AB H 0.037630 -0.250829 0.672910 0.036 Uiso 1 1 calc R U . . .
C3 C 0.18011(7) 0.0024(2) 0.57245(8) 0.0217(3) Uani 1 1 d . . . . .
C4 C 0.25849(7) 0.0779(2) 0.57424(8) 0.0207(3) Uani 1 1 d . . . . .
C5 C 0.16964(7) 0.2046(2) 0.44617(9) 0.0224(3) Uani 1 1 d . . . . .
C6 C 0.30398(7) 0.3070(2) 0.45875(9) 0.0227(3) Uani 1 1 d . . . . .
H6 H 0.351215 0.274933 0.491386 0.027 Uiso 1 1 calc R U . . .
C7 C 0.30215(7) 0.4586(2) 0.39209(9) 0.0242(3) Uani 1 1 d . . . . .
H7 H 0.256296 0.493158 0.356432 0.029 Uiso 1 1 calc R U . . .
C8 C 0.36742(7) 0.5733(2) 0.37174(8) 0.0231(3) Uani 1 1 d . . . . .
C9 C 0.43779(7) 0.4824(3) 0.39295(9) 0.0273(3) Uani 1 1 d . . . . .
H9 H 0.444450 0.337231 0.420661 0.033 Uiso 1 1 calc R U . . .
C10 C 0.49801(8) 0.6006(3) 0.37418(10) 0.0333(3) Uani 1 1 d . . . . .
H10 H 0.545382 0.536108 0.389552 0.040 Uiso 1 1 calc R U . . .
C11 C 0.48985(8) 0.8113(3) 0.33334(10) 0.0344(3) Uani 1 1 d . . . . .
H11 H 0.531253 0.891648 0.320523 0.041 Uiso 1 1 calc R U . . .
C12 C 0.42062(9) 0.9037(3) 0.31135(10) 0.0336(3) Uani 1 1 d . . . . .
H12 H 0.414424 1.048238 0.283113 0.040 Uiso 1 1 calc R U . . .
C13 C 0.36025(8) 0.7865(3) 0.33026(9) 0.0287(3) Uani 1 1 d . . . . .
H13 H 0.313087 0.852377 0.314749 0.034 Uiso 1 1 calc R U . . .
C14 C 0.28254(8) 0.2439(2) 0.65152(9) 0.0276(3) Uani 1 1 d . . . . .
H14A H 0.329660 0.311336 0.645193 0.041 Uiso 1 1 calc R U . . .
H14B H 0.287438 0.162164 0.708614 0.041 Uiso 1 1 calc R U . . .
H14C H 0.245903 0.364333 0.650187 0.041 Uiso 1 1 calc R U . . .
C15 C 0.31109(8) -0.1232(2) 0.57827(10) 0.0296(3) Uani 1 1 d . . . . .
H15A H 0.359282 -0.068702 0.569575 0.044 Uiso 1 1 calc R U . . .
H15B H 0.292477 -0.232294 0.530985 0.044 Uiso 1 1 calc R U . . .
H15C H 0.315244 -0.197516 0.636827 0.044 Uiso 1 1 calc R U . . .
C16 C 0.15689(8) 0.0989(3) 0.35264(9) 0.0313(3) Uani 1 1 d . . . . .
H16A H 0.174328 -0.058668 0.356377 0.047 Uiso 1 1 calc R U . . .
H16B H 0.183602 0.186025 0.313456 0.047 Uiso 1 1 calc R U . . .
H16C H 0.104554 0.101453 0.328131 0.047 Uiso 1 1 calc R U . . .
C17 C 0.13749(8) 0.4432(3) 0.44685(11) 0.0340(3) Uani 1 1 d . . . . .
H17A H 0.150259 0.508499 0.506995 0.051 Uiso 1 1 calc R U . . .
H17B H 0.084210 0.435202 0.430189 0.051 Uiso 1 1 calc R U . . .
H17C H 0.157365 0.539105 0.403816 0.051 Uiso 1 1 calc R U . . .
N1 N 0.01703(8) 0.2686(3) 0.66648(11) 0.0476(4) Uani 1 1 d . . . . .
N2 N 0.13320(6) 0.06403(19) 0.50611(7) 0.0235(2) Uani 1 1 d . . . . .
N3 N 0.24774(6) 0.1917(2) 0.48658(7) 0.0237(2) Uani 1 1 d . . . . .
S1 S 0.15850(2) -0.15927(6) 0.66218(2) 0.02729(10) Uani 1 1 d . . . . .

loop_
_atom_site_aniso_label
_atom_site_aniso_U_11
_atom_site_aniso_U_22
_atom_site_aniso_U_33
_atom_site_aniso_U_23
_atom_site_aniso_U_13
_atom_site_aniso_U_12
C1 0.0253(7) 0.0424(9) 0.0319(8) -0.0006(7) 0.0060(6) -0.0023(6)
C2 0.0282(7) 0.0320(7) 0.0332(8) 0.0017(6) 0.0120(6) -0.0083(6)
C3 0.0257(6) 0.0197(6) 0.0214(6) -0.0011(5) 0.0086(5) -0.0024(5)
C4 0.0215(6) 0.0219(6) 0.0188(6) 0.0022(5) 0.0041(5) -0.0015(5)
C5 0.0200(6) 0.0252(6) 0.0219(6) 0.0028(5) 0.0031(5) -0.0041(5)
C6 0.0204(6) 0.0271(7) 0.0211(6) -0.0026(5) 0.0049(5) -0.0039(5)
C7 0.0221(6) 0.0282(7) 0.0224(6) -0.0003(5) 0.0041(5) -0.0035(5)
C8 0.0266(6) 0.0265(7) 0.0169(6) -0.0031(5) 0.0061(5) -0.0057(5)
C9 0.0290(7) 0.0294(7) 0.0246(7) 0.0019(6) 0.0074(5) -0.0012(6)
C10 0.0253(7) 0.0454(9) 0.0295(7) 0.0014(7) 0.0054(6) -0.0036(6)
C11 0.0316(7) 0.0430(9) 0.0293(7) 0.0010(6) 0.0073(6) -0.0143(7)
C12 0.0406(8) 0.0303(8) 0.0302(7) 0.0048(6) 0.0068(6) -0.0093(6)
C13 0.0293(7) 0.0304(7) 0.0264(7) 0.0030(6) 0.0050(5) -0.0024(6)
C14 0.0328(7) 0.0277(7) 0.0222(6) -0.0022(6) 0.0044(5) -0.0058(6)
C15 0.0279(7) 0.0275(7) 0.0343(8) 0.0023(6) 0.0074(6) 0.0033(6)
C16 0.0317(7) 0.0400(8) 0.0216(7) -0.0015(6) 0.0026(5) -0.0118(6)
C17 0.0287(7) 0.0283(7) 0.0461(9) 0.0070(7) 0.0099(6) 0.0021(6)
N1 0.0379(8) 0.0488(9) 0.0545(9) -0.0070(7) 0.0033(7) 0.0078(7)
N2 0.0234(5) 0.0253(6) 0.0226(5) 0.0008(5) 0.0062(4) -0.0048(5)
N3 0.0189(5) 0.0311(6) 0.0209(5) 0.0062(5) 0.0026(4) -0.0036(4)
S1 0.02950(18) 0.02814(19) 0.02604(18) 0.00628(14) 0.00992(13) -0.00131(14)

loop_
_geom_bond_atom_site_label_1
_geom_bond_atom_site_label_2
_geom_bond_distance
_geom_bond_site_symmetry_2
_geom_bond_publ_flag
C1 N1 1.144(2) . ?
C1 C2 1.460(2) . ?
C2 S1 1.8151(15) . ?
C2 H2A 0.9900 . ?
C2 H2AB 0.9900 . ?
C3 N2 1.2664(17) . ?
C3 C4 1.5174(17) . ?
C3 S1 1.7595(13) . ?
C4 N3 1.4699(16) . ?
C4 C15 1.5285(19) . ?
C4 C14 1.5314(18) . ?
C5 N2 1.4741(16) . ?
C5 N3 1.4776(16) . ?
C5 C17 1.525(2) . ?
C5 C16 1.5284(19) . ?
C6 C7 1.3433(19) . ?
C6 N3 1.3698(16) . ?
C6 H6 0.9500 . ?
C7 C8 1.4645(18) . ?
C7 H7 0.9500 . ?
C8 C9 1.3982(19) . ?
C8 C13 1.399(2) . ?
C9 C10 1.386(2) . ?
C9 H9 0.9500 . ?
C10 C11 1.382(2) . ?
C10 H10 0.9500 . ?
C11 C12 1.383(2) . ?
C11 H11 0.9500 . ?
C12 C13 1.386(2) . ?
C12 H12 0.9500 . ?
C13 H13 0.9500 . ?
C14 H14A 0.9800 . ?
C14 H14B 0.9800 . ?
C14 H14C 0.9800 . ?
C15 H15A 0.9800 . ?
C15 H15B 0.9800 . ?
C15 H15C 0.9800 . ?
C16 H16A 0.9800 . ?
C16 H16B 0.9800 . ?
C16 H16C 0.9800 . ?
C17 H17A 0.9800 . ?
C17 H17B 0.9800 . ?
C17 H17C 0.9800 . ?

loop_
_geom_angle_atom_site_label_1
_geom_angle_atom_site_label_2
_geom_angle_atom_site_label_3
_geom_angle
_geom_angle_site_symmetry_1
_geom_angle_site_symmetry_3
_geom_angle_publ_flag
N1 C1 C2 178.08(18) . . ?
C1 C2 S1 110.60(10) . . ?
C1 C2 H2A 109.5 . . ?
S1 C2 H2A 109.5 . . ?
C1 C2 H2AB 109.5 . . ?
S1 C2 H2AB 109.5 . . ?
H2A C2 H2AB 108.1 . . ?
N2 C3 C4 117.36(11) . . ?
N2 C3 S1 123.46(10) . . ?
C4 C3 S1 119.17(9) . . ?
N3 C4 C3 97.67(9) . . ?
N3 C4 C15 112.13(11) . . ?
C3 C4 C15 112.26(11) . . ?
N3 C4 C14 112.18(11) . . ?
C3 C4 C14 110.80(11) . . ?
C15 C4 C14 111.15(11) . . ?
N2 C5 N3 103.67(10) . . ?
N2 C5 C17 106.92(11) . . ?
N3 C5 C17 113.72(11) . . ?
N2 C5 C16 109.09(11) . . ?
N3 C5 C16 110.52(11) . . ?
C17 C5 C16 112.40(12) . . ?
C7 C6 N3 129.49(12) . . ?
C7 C6 H6 115.3 . . ?
N3 C6 H6 115.3 . . ?
C6 C7 C8 123.18(12) . . ?
C6 C7 H7 118.4 . . ?
C8 C7 H7 118.4 . . ?
C9 C8 C13 117.42(12) . . ?
C9 C8 C7 123.36(13) . . ?
C13 C8 C7 119.22(12) . . ?
C10 C9 C8 121.05(14) . . ?
C10 C9 H9 119.5 . . ?
C8 C9 H9 119.5 . . ?
C11 C10 C9 120.68(14) . . ?
C11 C10 H10 119.7 . . ?
C9 C10 H10 119.7 . . ?
C10 C11 C12 119.16(14) . . ?
C10 C11 H11 120.4 . . ?
C12 C11 H11 120.4 . . ?
C11 C12 C13 120.40(14) . . ?
C11 C12 H12 119.8 . . ?
C13 C12 H12 119.8 . . ?
C12 C13 C8 121.29(14) . . ?
C12 C13 H13 119.4 . . ?
C8 C13 H13 119.4 . . ?
C4 C14 H14A 109.5 . . ?
C4 C14 H14B 109.5 . . ?
H14A C14 H14B 109.5 . . ?
C4 C14 H14C 109.5 . . ?
H14A C14 H14C 109.5 . . ?
H14B C14 H14C 109.5 . . ?
C4 C15 H15A 109.5 . . ?
C4 C15 H15B 109.5 . . ?
H15A C15 H15B 109.5 . . ?
C4 C15 H15C 109.5 . . ?
H15A C15 H15C 109.5 . . ?
H15B C15 H15C 109.5 . . ?
C5 C16 H16A 109.5 . . ?
C5 C16 H16B 109.5 . . ?
H16A C16 H16B 109.5 . . ?
C5 C16 H16C 109.5 . . ?
H16A C16 H16C 109.5 . . ?
H16B C16 H16C 109.5 . . ?
C5 C17 H17A 109.5 . . ?
C5 C17 H17B 109.5 . . ?
H17A C17 H17B 109.5 . . ?
C5 C17 H17C 109.5 . . ?
H17A C17 H17C 109.5 . . ?
H17B C17 H17C 109.5 . . ?
C3 N2 C5 108.87(11) . . ?
C6 N3 C4 120.59(10) . . ?
C6 N3 C5 126.36(11) . . ?
C4 N3 C5 111.82(10) . . ?
C3 S1 C2 98.68(6) . . ?

loop_
_geom_torsion_atom_site_label_1
_geom_torsion_atom_site_label_2
_geom_torsion_atom_site_label_3
_geom_torsion_atom_site_label_4
_geom_torsion
_geom_torsion_site_symmetry_1
_geom_torsion_site_symmetry_2
_geom_torsion_site_symmetry_3
_geom_torsion_site_symmetry_4
_geom_torsion_publ_flag
N2 C3 C4 N3 -3.64(15) . . . . ?
S1 C3 C4 N3 177.60(9) . . . . ?
N2 C3 C4 C15 -121.40(13) . . . . ?
S1 C3 C4 C15 59.83(14) . . . . ?
N2 C3 C4 C14 113.67(13) . . . . ?
S1 C3 C4 C14 -65.10(13) . . . . ?
N3 C6 C7 C8 178.29(13) . . . . ?
C6 C7 C8 C9 25.4(2) . . . . ?
C6 C7 C8 C13 -153.57(14) . . . . ?
C13 C8 C9 C10 0.6(2) . . . . ?
C7 C8 C9 C10 -178.38(13) . . . . ?
C8 C9 C10 C11 -0.5(2) . . . . ?
C9 C10 C11 C12 0.1(2) . . . . ?
C10 C11 C12 C13 0.2(2) . . . . ?
C11 C12 C13 C8 0.0(2) . . . . ?
C9 C8 C13 C12 -0.3(2) . . . . ?
C7 C8 C13 C12 178.67(13) . . . . ?
C4 C3 N2 C5 -1.22(16) . . . . ?
S1 C3 N2 C5 177.49(9) . . . . ?
N3 C5 N2 C3 5.55(14) . . . . ?
C17 C5 N2 C3 -114.90(12) . . . . ?
C16 C5 N2 C3 123.32(12) . . . . ?
C7 C6 N3 C4 -164.38(14) . . . . ?
C7 C6 N3 C5 1.9(2) . . . . ?
C3 C4 N3 C6 175.14(12) . . . . ?
C15 C4 N3 C6 -67.00(16) . . . . ?
C14 C4 N3 C6 58.91(16) . . . . ?
C3 C4 N3 C5 7.05(13) . . . . ?
C15 C4 N3 C5 124.91(12) . . . . ?
C14 C4 N3 C5 -109.18(12) . . . . ?
N2 C5 N3 C6 -175.40(12) . . . . ?
C17 C5 N3 C6 -59.68(18) . . . . ?
C16 C5 N3 C6 67.83(17) . . . . ?
N2 C5 N3 C4 -8.15(14) . . . . ?
C17 C5 N3 C4 107.58(13) . . . . ?
C16 C5 N3 C4 -124.92(12) . . . . ?
N2 C3 S1 C2 -10.66(13) . . . . ?
C4 C3 S1 C2 168.03(10) . . . . ?
C1 C2 S1 C3 -70.84(11) . . . . ?

_geom_special_details            
;

All esds (except the esd in the dihedral angle between two l.s. planes)
are estimated using the full covariance matrix.  The cell esds are taken
into account individually in the estimation of esds in distances, angles
and torsion angles; correlations between esds in cell parameters are only
used when they are defined by crystal symmetry.  An approximate (isotropic)
treatment of cell esds is used for estimating esds involving l.s. planes.
;

_audit_block_code                C17H21N3S_av098_ofial
_audit_creation_method           'APEX3 v2018.7-2'
_shelxl_version_number           ?
_chemical_name_systematic        ?
_chemical_formula_moiety         'C17 H21 N3 S'
_chemical_formula_sum            'C17 H21 N3 S'
_chemical_formula_weight         299.43 #?# (Cohen, 1996)
_chemical_melting_point          ? #?# in K!

_cell_formula_units_Z            4 #?# adjust to _chemical_formula_[]

_exptl_crystal_density_diffrn    1.220
_exptl_crystal_F_000             640 #?# check!

_shelx_res_file                  
;

TITL av098_0ma_a.res in P2(1)/c
    av098.res
    created by SHELXL-2018/3 at 13:20:00 on 15-Feb-2022
REM Old TITL av098_0ma in P2(1)/c
REM SHELXT solution in P2(1)/c
REM R1 0.112,  Rweak 0.004,  Alpha 0.024,  Orientation as input
REM Formula found by SHELXT:  C17 N3 S
CELL  0.71073  18.5673   5.8814  15.1443   90.000   99.720   90.000
ZERR    4.000   0.0006   0.0002   0.0006    0.000    0.001    0.000
LATT  1
SYMM -X, 1/2+Y, 1/2-Z
SFAC C H N S
UNIT 68 84 12 4
TEMP -100
SIZE 0.04 0.13 0.15
L.S. 10
BOND $H
LIST 4
CONF
ACTA
SHEL 9.0 0.77
OMIT    -1   0   2  !      5.29        870.95      22.00       0.193       7.36
FMAP 2
PLAN -20
WGHT    0.034700    0.709300
FVAR       0.66234
C1    1    0.034872    0.088350    0.651767    11.00000    0.02532    0.04239 =
         0.03193   -0.00058    0.00599   -0.00234
C2    1    0.059617   -0.141224    0.635561    11.00000    0.02824    0.03197 =
         0.03316    0.00173    0.01203   -0.00825
AFIX  23
H2A   2    0.043277   -0.182001    0.571906    11.00000   -1.20000
H2AB  2    0.037630   -0.250829    0.672910    11.00000   -1.20000
AFIX   0
C3    1    0.180108    0.002408    0.572451    11.00000    0.02569    0.01968 =
         0.02139   -0.00111    0.00859   -0.00244
C4    1    0.258491    0.077897    0.574244    11.00000    0.02150    0.02189 =
         0.01880    0.00220    0.00408   -0.00153
C5    1    0.169639    0.204626    0.446172    11.00000    0.02000    0.02516 =
         0.02193    0.00282    0.00309   -0.00410
C6    1    0.303981    0.306951    0.458753    11.00000    0.02042    0.02712 =
         0.02113   -0.00262    0.00491   -0.00388
AFIX  43
H6    2    0.351215    0.274933    0.491386    11.00000   -1.20000
AFIX   0
C7    1    0.302148    0.458620    0.392095    11.00000    0.02207    0.02818 =
         0.02242   -0.00026    0.00410   -0.00351
AFIX  43
H7    2    0.256296    0.493158    0.356432    11.00000   -1.20000
AFIX   0
C8    1    0.367416    0.573310    0.371739    11.00000    0.02664    0.02649 =
         0.01689   -0.00311    0.00607   -0.00567
C9    1    0.437793    0.482361    0.392947    11.00000    0.02900    0.02936 =
         0.02458    0.00194    0.00737   -0.00124
AFIX  43
H9    2    0.444450    0.337231    0.420661    11.00000   -1.20000
AFIX   0
C10   1    0.498013    0.600602    0.374176    11.00000    0.02526    0.04544 =
         0.02952    0.00144    0.00540   -0.00357
AFIX  43
H10   2    0.545382    0.536108    0.389552    11.00000   -1.20000
AFIX   0
C11   1    0.489851    0.811265    0.333338    11.00000    0.03165    0.04302 =
         0.02928    0.00098    0.00734   -0.01430
AFIX  43
H11   2    0.531253    0.891648    0.320523    11.00000   -1.20000
AFIX   0
C12   1    0.420624    0.903659    0.311346    11.00000    0.04057    0.03031 =
         0.03021    0.00479    0.00680   -0.00930
AFIX  43
H12   2    0.414424    1.048238    0.283113    11.00000   -1.20000
AFIX   0
C13   1    0.360251    0.786545    0.330259    11.00000    0.02935    0.03045 =
         0.02638    0.00298    0.00502   -0.00239
AFIX  43
H13   2    0.313087    0.852377    0.314749    11.00000   -1.20000
AFIX   0
C14   1    0.282538    0.243874    0.651515    11.00000    0.03281    0.02767 =
         0.02222   -0.00220    0.00442   -0.00578
AFIX 137
H14A  2    0.329660    0.311336    0.645193    11.00000   -1.50000
H14B  2    0.287438    0.162164    0.708614    11.00000   -1.50000
H14C  2    0.245903    0.364333    0.650187    11.00000   -1.50000
AFIX   0
C15   1    0.311092   -0.123193    0.578269    11.00000    0.02786    0.02749 =
         0.03430    0.00234    0.00742    0.00329
AFIX 137
H15A  2    0.359282   -0.068702    0.569575    11.00000   -1.50000
H15B  2    0.292477   -0.232294    0.530985    11.00000   -1.50000
H15C  2    0.315244   -0.197516    0.636827    11.00000   -1.50000
AFIX   0
C16   1    0.156887    0.098873    0.352645    11.00000    0.03175    0.04000 =
         0.02157   -0.00145    0.00260   -0.01175
AFIX 137
H16A  2    0.174328   -0.058668    0.356377    11.00000   -1.50000
H16B  2    0.183602    0.186025    0.313456    11.00000   -1.50000
H16C  2    0.104554    0.101453    0.328131    11.00000   -1.50000
AFIX   0
C17   1    0.137495    0.443182    0.446854    11.00000    0.02871    0.02825 =
         0.04613    0.00700    0.00987    0.00209
AFIX 137
H17A  2    0.150259    0.508499    0.506995    11.00000   -1.50000
H17B  2    0.084210    0.435202    0.430189    11.00000   -1.50000
H17C  2    0.157365    0.539105    0.403816    11.00000   -1.50000
AFIX   0
N1    3    0.017025    0.268602    0.666484    11.00000    0.03786    0.04882 =
         0.05450   -0.00705    0.00333    0.00782
N2    3    0.133200    0.064026    0.506110    11.00000    0.02335    0.02528 =
         0.02265    0.00078    0.00621   -0.00483
N3    3    0.247737    0.191671    0.486582    11.00000    0.01891    0.03110 =
         0.02092    0.00622    0.00255   -0.00360
S1    4    0.158496   -0.159268    0.662175    11.00000    0.02950    0.02814 =
         0.02604    0.00628    0.00992   -0.00131
HKLF 4


REM  av098_0ma_a.res in P2(1)/c
REM wR2 = 0.092413, GooF = S = 1.10360, Restrained GooF = 1.10360 for all data
REM R1 = 0.035904 for 3312 Fo > 4sig(Fo) and 0.041877 for all 3740 data
REM 194 parameters refined using 0 restraints

END

WGHT      0.0347      0.7093

REM Highest difference peak  0.276,  deepest hole -0.217,  1-sigma level  0.041
Q1    1   0.2216  0.0396  0.5782  11.00000  0.05    0.28
Q2    1   0.1601  0.1526  0.4003  11.00000  0.05    0.25
Q3    1   0.2846 -0.0193  0.5723  11.00000  0.05    0.25
Q4    1   0.2091  0.1991  0.4680  11.00000  0.05    0.24
Q5    1   0.2662  0.1652  0.6080  11.00000  0.05    0.24
Q6    1   0.1586  0.3252  0.4443  11.00000  0.05    0.23
Q7    1   0.2556  0.1387  0.5364  11.00000  0.05    0.23
Q8    1   0.1697 -0.0642  0.6136  11.00000  0.05    0.22
Q9    1   0.1517  0.1359  0.4795  11.00000  0.05    0.22
Q10   1   0.3379  0.5198  0.3860  11.00000  0.05    0.20
Q11   1   0.3658  0.6593  0.3383  11.00000  0.05    0.20
Q12   1   0.3058  0.4434  0.4461  11.00000  0.05    0.20
Q13   1   0.3908  0.8298  0.3232  11.00000  0.05    0.16
Q14   1   0.2719  0.2633  0.4740  11.00000  0.05    0.16
Q15   1   0.1560  0.0880  0.5560  11.00000  0.05    0.16
Q16   1   0.4556  0.8754  0.3418  11.00000  0.05    0.15
Q17   1   0.3992  0.5062  0.3696  11.00000  0.05    0.15
Q18   1   0.3063  0.3251  0.4041  11.00000  0.05    0.15
Q19   1   0.3099 -0.1635  0.5173  11.00000  0.05    0.15
Q20   1   0.4036  0.5634  0.3972  11.00000  0.05    0.14
;
_shelx_res_checksum              92692
_shelx_hkl_file                  
;
   0   0  -3    0.80    0.80
   0   0   3    1.50    0.90
   0   0  -3    1.30    0.90
   0   0   3    0.60    0.80
   0   0   3    1.10    0.80
   0   0  -3    0.50    0.80
   0   0  -4 9999.00  340.47
   0   0   4 9621.54  339.67
   0   0  -5    9.40    1.70
   0   0   5    9.30    1.60
   0   0  -5    8.00    1.50
   0   0  -5    7.30    1.60
   0   0   5    8.90    1.70
   0   0  -6 4830.42  180.48
   0   0   6 4755.92  179.88
   0   0   7   13.00    2.40
   0   0  -7   12.30    2.50
   0   0   7    8.60    2.10
   0   0   7   10.00    2.10
   0   0  -7    9.60    2.10
   0   0  -8   70.79    4.90
   0   0  -8   69.59    5.10
   0   0  -8   75.09    5.10
   0   0   8   75.89    5.10
   0   0   8   76.59    5.10
   0   0   8   80.59    5.30
   0   0   9   12.10    2.60
   0   0   9   15.80    2.80
   0   0  -9   13.90    2.70
   0   0  -9   14.90    2.70
   0   0 -10  821.52   31.50
   0   0 -10  820.32   31.80
   0   0  10  834.42   31.70
   0   0  10  880.11   33.40
   0   0 -10  852.21   31.80
   0   0  10  773.22   31.70
   0   0 -12  652.63   26.00
   0   0 -12  636.04   25.40
   0   0  12  598.14   25.40
   0   0  12  625.14   26.20
   0   0 -12  620.44   25.60
   0   0  12  612.04   25.50
   0   0  13   32.50    4.70
   0   0 -14   86.89    7.10
   0   0 -14   73.79    6.70
   0   0 -14   81.99    7.00
   0   0  14  105.19    7.50
   0   0 -15   19.90    4.30
   0   0 -15   22.80    4.20
   0   0 -16   26.90    4.90
   0   0 -16   23.50    5.50
   0   0  16   28.20    4.90
   0   0 -17   14.70    4.20
   0   0  17   21.30    4.60
   0   0 -17   12.80    4.00
   0   0 -18  162.78   11.40
   0   0 -18  153.08   11.40
   0   0  18  135.19   10.70
   0   0 -19   12.20    4.70
   0   0 -19   17.40    5.00
   0   0  19   21.70    5.20
   0   1   0    0.30    0.50
   0   1   0   -0.10    0.60
   0   1   0   -0.60    0.50
   0  -1   0    0.40    0.70
   0  -1   0   -0.40    0.50
   0  -1   0    0.30    0.50
   0   1  -1 1222.18   42.70
   0   1   1 1266.27   42.50
   0  -1   1 1227.98   42.70
   0  -1  -1 1268.57   42.00
   0   1   2    2.20    1.10
   0   1  -2    4.50    1.20
   0   1  -2    3.60    1.10
   0   1   2    3.90    0.60
   0   1   2    4.10    0.80
   0   1  -2    3.40    0.80
   0   1  -2    5.20    1.30
   0  -1  -2    2.90    1.10
   0  -1  -2    3.20    0.80
   0  -1   2    3.90    1.20
   0  -1  -2    3.00    0.60
   0  -1   2    4.20    0.80
   0  -1   2    3.90    1.20
   0   1  -3  431.06   16.70
   0   1  -3  457.35   16.00
   0   1   3  449.46   15.70
   0   1  -3  456.45   16.70
   0   1   3  454.05   16.50
   0   1   3  438.76   15.50
   0  -1   3  429.96   16.70
   0  -1   3  447.86   16.60
   0  -1   3  431.36   15.90
   0  -1  -3  431.76   16.40
   0  -1  -3  440.56   15.70
   0  -1  -3  437.86   15.40
   0   1   4 2736.23   92.39
   0  -1   4 2691.93   92.59
   0   1   5 1940.01   66.89
   0   1  -5 1951.10   67.39
   0   1  -5 1987.50   68.29
   0   1  -5 1963.40   69.29
   0   1   5 1937.01   67.09
   0  -1  -5 1976.20   66.79
   0  -1   5 1963.70   67.29
   0  -1  -5 1989.60   67.99
   0  -1  -5 2009.80   67.09
   0  -1   5 1964.10   68.19
   0   1  -6  349.47   14.90
   0   1  -6  353.06   15.10
   0   1   6  363.16   14.90
   0   1   6  361.16   14.10
   0   1  -6  365.96   14.50
   0   1   6  382.06   13.90
   0  -1   6  353.66   15.00
   0  -1   6  331.87   14.90
   0  -1  -6  361.26   13.70
   0  -1  -6  367.36   14.80
   0  -1   6  370.16   15.10
   0  -1  -6  365.96   14.00
   0   1  -7   31.60    3.20
   0   1   7   27.90    2.70
   0   1   7   28.90    2.80
   0   1   7   28.00    3.70
   0   1  -7   28.90    3.20
   0   1  -7   31.00    3.20
   0  -1  -7   28.70    3.70
   0  -1   7   35.60    3.70
   0  -1  -7   29.60    3.00
   0  -1   7   28.90    2.90
   0  -1  -7   29.20    2.60
   0  -1   7   33.60    4.10
   0   1   8   66.79    4.50
   0   1   8   65.49    5.00
   0   1  -8   63.79    4.90
   0   1   8   58.59    4.10
   0   1  -8   61.59    5.80
   0   1  -8   50.09    4.30
   0  -1   8   54.49    4.90
   0  -1  -8   69.59    4.40
   0  -1  -8   58.79    5.30
   0  -1   8   63.39    5.00
   0  -1   8   66.29    4.50
   0  -1  -8   58.59    4.00
   0   1   9  955.70   35.00
   0   1   9  941.11   35.70
   0   1  -9  982.30   36.10
   0   1  -9 1009.30   36.10
   0   1   9  931.91   34.60
   0  -1   9  920.31   34.80
   0  -1  -9  973.10   34.70
   0  -1   9  918.91   35.80
   0  -1  -9  913.61   35.50
   0  -1   9  970.00   36.20
   0  -1  -9  913.01   34.20
   0   1 -10   38.00    4.20
   0   1  10   37.60    3.60
   0   1  10   34.60    4.60
   0   1  10   34.70    3.70
   0   1 -10   40.60    4.10
   0   1 -10   36.90    4.60
   0  -1  10   39.20    5.00
   0  -1  10   32.40    4.50
   0  -1  10   35.90    3.70
   0  -1 -10   42.70    3.80
   0  -1 -10   36.00    3.40
   0  -1 -10   36.40    4.70
   0   1  11  243.38   11.80
   0   1 -11  242.58   12.70
   0   1  11  256.77   11.60
   0   1 -11  249.38   12.70
   0   1 -11  232.78   12.00
   0   1  11  223.28   12.10
   0  -1 -11  243.18   12.50
   0  -1 -11  227.48   11.10
   0  -1  11  242.28   11.80
   0  -1 -11  237.68   11.50
   0  -1  11  227.28   12.40
   0   1 -12   13.40    3.40
   0   1 -12   13.40    3.40
   0   1  12   17.60    3.80
   0   1  12   15.40    3.20
   0   1 -12   16.30    3.80
   0   1  12   24.20    4.00
   0  -1  12   18.70    3.30
   0  -1 -12   19.40    3.70
   0  -1 -12   18.10    3.40
   0  -1  12   20.70    4.10
   0  -1 -12   22.30    3.50
   0  -1  12   14.40    3.90
   0   1 -13  921.41   37.00
   0   1  13  938.21   35.60
   0   1 -13  909.91   36.80
   0   1  13  891.61   37.80
   0   1 -13  909.31   36.30
   0  -1  13  923.11   36.80
   0  -1  13  908.21   35.80
   0  -1 -13  942.01   36.80
   0  -1 -13  997.20   35.40
   0  -1 -13  904.61   35.40
   0   1 -14   15.90    3.70
   0   1  14   12.90    3.50
   0   1 -14    9.30    3.20
   0   1  14    7.30    3.30
   0  -1  14   12.10    3.30
   0  -1 -14   11.20    3.20
   0  -1 -14   14.70    3.90
   0   1 -15   23.40    4.50
   0   1  15   23.00    4.30
   0  -1 -15   14.30    3.30
   0  -1 -15   22.00    4.80
   0  -1  15   13.50    4.00
   0  -1 -15   16.50    3.80
   0   1  16    9.40    3.30
   0   1 -16    6.10    3.00
   0   1 -16    5.30    3.30
   0  -1 -16    2.70    2.50
   0  -1  16    1.90    2.70
   0  -1 -16    7.20    3.00
   0   1 -17   19.50    4.50
   0   1 -17   36.60    6.30
   0   1  17   25.10    4.60
   0  -1 -17   19.70    4.40
   0  -1  17   27.50    5.40
   0   1 -18   37.20    6.90
   0   1 -18   22.60    5.40
   0  -1 -18   33.30    5.90
   0  -1 -18   40.60    6.90
   0  -1  18   40.40    6.30
   0   1  19   -5.40    3.10
   0   1 -19   -0.30    3.30
   0   1 -19    1.00    3.60
   0  -1  19   -3.90    3.90
   0  -1 -19   -0.40    3.70
   0   2   0   39.70    2.70
   0   2   0   41.20    2.70
   0   2   0   34.90    2.50
   0   2   0   37.80    2.70
   0  -2   0   34.70    2.60
   0  -2   0   36.90    2.80
   0   2   1  453.55   18.30
   0   2  -1  508.35   18.20
   0   2  -1  468.65   18.40
   0   2   1  501.95   18.10
   0   2  -1  500.95   18.70
   0   2   1  474.85   17.90
   0   2  -1  514.35   18.20
   0   2   1  519.55   17.90
   0  -2  -1  510.15   18.40
   0  -2   1  499.75   18.50
   0  -2   1  487.05   18.10
   0  -2   1  514.15   18.80
   0  -2  -1  505.85   18.20
   0   2  -2  563.24   20.90
   0   2   2  547.95   20.00
   0   2  -2  542.55   20.20
   0   2   2  555.44   19.60
   0   2  -2  566.14   21.20
   0   2  -2  586.24   21.20
   0   2   2  558.54   20.70
   0   2  -2  559.54   20.20
   0  -2  -2  569.04   20.70
   0  -2  -2  564.34   19.80
   0  -2  -2  558.64   20.10
   0  -2   2  530.25   20.80
   0   2  -3  249.18   10.90
   0   2  -3  248.88    9.90
   0   2  -3  239.38   11.70
   0   2   3  248.88   10.50
   0   2   3  241.78    9.50
   0   2   3  239.18    9.10
   0  -2  -3  235.48    9.10
   0  -2   3  236.98   10.60
   0  -2  -3  259.77    9.60
   0  -2  -3  242.98   10.40
   0  -2   3  235.58    9.70
   0   2  -4  103.99    6.20
   0   2   4  100.89    4.70
   0   2   4  109.99    5.90
   0   2  -4   82.49    5.70
   0   2  -4   98.29    5.80
   0   2  -4   92.99    5.00
   0   2   4   90.39    4.20
   0  -2   4   95.69    4.90
   0  -2  -4   98.49    4.30
   0  -2   4  106.69    5.90
   0  -2  -4   98.19    5.50
   0  -2  -4   97.79    4.70
   0   2   5  975.30   37.30
   0   2  -5 1046.00   37.90
   0   2  -5 1046.10   36.60
   0   2   5 1043.40   36.10
   0   2  -5 1064.39   38.10
   0   2   5 1019.50   35.50
   0   2  -5 1071.89   38.10
   0  -2   5 1013.20   37.80
   0  -2  -5 1044.50   36.00
   0  -2  -5 1025.90   35.40
   0  -2  -5 1019.50   37.30
   0  -2   5 1008.60   37.20
   0  -2   5 1029.20   38.00
   0   2  -6 2061.59   71.09
   0   2   6 2054.19   71.99
   0   2  -6 1935.61   72.39
   0   2  -6 1987.10   72.29
   0   2   6 2145.39   69.99
   0   2  -6 2082.09   72.59
   0   2   6 2251.57   70.59
   0  -2   6 2019.70   72.29
   0  -2   6 2012.30   70.79
   0  -2  -6 2067.99   70.29
   0  -2  -6 2035.00   69.69
   0  -2  -6 2086.99   71.89
   0  -2   6 1991.60   72.39
   0   2   7   18.80    2.50
   0   2   7   20.60    3.30
   0   2   7   17.90    1.90
   0   2  -7   18.80    2.90
   0   2  -7   21.30    3.40
   0   2  -7   14.60    3.20
   0  -2   7   19.50    2.60
   0  -2  -7   20.10    1.80
   0  -2   7   17.80    3.20
   0  -2   7   16.90    3.20
   0  -2  -7   17.60    2.40
   0  -2  -7   21.50    3.40
   0   2   8  230.28    9.30
   0   2   8  202.28   10.60
   0   2  -8  217.78   11.40
   0   2  -8  195.98    9.90
   0   2  -8  207.28   10.90
   0   2   8  209.18    9.60
   0  -2  -8  203.48    9.30
   0  -2   8  206.98   11.00
   0  -2   8  221.08   11.30
   0  -2   8  215.18    9.80
   0  -2  -8  216.78   10.80
   0  -2  -8  203.28    8.70
   0   2   9  377.86   17.40
   0   2   9  386.16   16.10
   0   2  -9  385.46   17.70
   0   2   9  407.06   15.60
   0   2  -9  397.26   16.80
   0   2  -9  372.56   17.80
   0  -2   9  393.36   16.30
   0  -2  -9  403.46   15.90
   0  -2  -9  394.26   15.20
   0  -2  -9  382.06   17.30
   0  -2   9  392.76   18.00
   0  -2   9  421.36   18.10
   0   2 -10  456.35   21.00
   0   2  10  453.55   19.20
   0   2 -10  472.25   21.00
   0   2  10  480.75   20.80
   0   2 -10  480.35   20.00
   0   2  10  472.05   18.70
   0  -2  10  462.35   19.40
   0  -2  10  497.35   21.50
   0  -2 -10  479.45   18.20
   0  -2 -10  489.65   19.00
   0  -2 -10  488.15   20.80
   0  -2  10  483.05   21.20
   0   2  11   88.79    5.60
   0   2  11   72.29    6.20
   0   2 -11   91.59    6.50
   0   2  11   91.29    6.20
   0   2 -11   86.89    7.10
   0   2 -11   79.19    7.00
   0  -2  11   75.79    6.60
   0  -2  11   87.19    7.20
   0  -2 -11   72.29    6.40
   0  -2  11   77.39    5.80
   0  -2 -11   85.99    5.10
   0   2  12   88.29    6.40
   0   2  12   90.99    6.00
   0   2 -12   83.99    7.50
   0   2 -12   84.99    6.80
   0  -2  12   86.89    7.40
   0  -2 -12   78.39    5.20
   0  -2 -12   99.39    6.40
   0  -2 -12   93.99    7.30
   0  -2  12   86.19    6.30
   0   2  13    5.50    2.20
   0   2  13    8.20    2.60
   0   2 -13    6.10    2.90
   0   2 -13    4.10    2.50
   0  -2 -13   10.10    2.50
   0  -2  13    8.00    2.70
   0  -2 -13    7.20    2.60
   0  -2  13    6.60    3.10
   0  -2 -13    5.00    2.90
   0   2 -14   29.90    4.70
   0   2 -14   24.90    5.20
   0   2  14   39.60    5.10
   0   2  14   29.80    4.40
   0  -2 -14   25.10    4.20
   0  -2 -14   25.20    5.00
   0  -2  14   32.50    6.50
   0  -2 -14   28.70    3.70
   0   2 -15   57.89    6.10
   0   2  15   52.79    6.60
   0   2  15   65.79    5.70
   0   2 -15   67.99    8.70
   0  -2  15   60.69    7.90
   0  -2 -15   64.49    5.50
   0  -2 -15   49.00    7.00
   0  -2 -15   68.19    6.20
   0   2 -16  108.69    8.80
   0   2 -16  123.19   10.10
   0   2  16  131.89    8.50
   0  -2 -16  120.59    9.60
   0  -2  16  124.29   10.00
   0  -2 -16  111.29    8.10
   0  -2 -16  120.89    7.80
   0   2  17    2.60    2.30
   0   2 -17   -1.30    2.10
   0   2 -17   -2.60    3.10
   0  -2 -17    3.20    2.90
   0  -2 -17    4.50    3.10
   0  -2 -17    3.00    3.00
   0  -2  17    5.80    3.20
   0   2 -18   24.50    5.90
   0   2 -18   20.70    5.70
   0   2  18   23.20    4.40
   0  -2  18   21.10    4.90
   0  -2 -18   18.40    4.30
   0  -2 -18    9.10    4.30
   0   3   0    0.10    1.10
   0   3   0    0.10    1.20
   0   3   0    1.50    1.40
   0   3   0   -1.50    1.10
   0  -3   0    0.80    1.40
   0  -3   0    0.90    1.20
   0   3   1 1349.66   46.70
   0   3  -1 1351.76   46.90
   0   3   1 1330.67   46.20
   0   3  -1 1255.17   46.90
   0   3   1 1332.97   47.00
   0   3   1 1345.57   46.40
   0   3  -1 1312.97   47.10
   0   3  -1 1321.67   46.60
   0   3  -1 1272.57   46.60
   0  -3   1 1341.77   47.40
   0  -3  -1 1379.86   46.90
   0  -3  -1 1331.47   46.90
   0  -3   1 1320.77   46.90
   0  -3   1 1304.77   46.50
   0   3   2   55.79    4.20
   0   3   2   58.99    3.80
   0   3   2   56.19    3.50
   0   3  -2   48.40    4.20
   0   3  -2   52.69    4.20
   0   3  -2   57.09    4.00
   0   3  -2   63.59    4.70
   0   3  -2   54.49    3.80
   0   3   2   52.79    3.60
   0  -3  -2   59.19    4.20
   0  -3   2   56.39    4.20
   0  -3  -2   60.19    4.00
   0   3  -3 1576.14   54.59
   0   3  -3 1587.24   55.79
   0   3   3 1592.84   55.49
   0   3   3 1563.04   53.59
   0   3  -3 1590.54   55.99
   0   3  -3 1575.94   54.59
   0   3   3 1572.44   54.19
   0   3   3 1585.34   53.89
   0   3  -3 1539.95   55.89
   0  -3   3 1480.95   55.39
   0  -3  -3 1566.64   55.29
   0  -3  -3 1551.04   54.39
   0   3   4  173.58    9.20
   0   3  -4  178.88    8.40
   0   3  -4  183.18    8.50
   0   3   4  184.58    7.50
   0   3  -4  175.58    9.60
   0   3   4  173.38    7.90
   0   3  -4  201.08    9.80
   0  -3  -4  181.08    8.20
   0  -3  -4  188.18    7.60
   0  -3  -4  181.78    9.10
   0   3  -5   26.50    3.90
   0   3  -5   36.30    4.70
   0   3   5   31.00    2.20
   0   3   5   31.60    3.40
   0   3  -5   33.50    4.50
   0   3   5   30.80    2.60
   0   3  -5   26.90    3.30
   0  -3   5   25.70    3.90
   0  -3  -5   26.30    2.60
   0  -3  -5   27.90    3.70
   0  -3  -5   27.50    2.20
   0  -3   5   27.80    2.80
   0   3   6   51.29    3.10
   0   3   6   51.89    3.60
   0   3  -6   54.79    4.20
   0   3  -6   54.29    4.90
   0   3  -6   49.80    4.80
   0   3   6   54.59    4.70
   0   3  -6   56.39    5.00
   0  -3  -6   55.89    4.70
   0  -3   6   50.29    5.00
   0  -3  -6   51.79    3.00
   0  -3  -6   48.40    3.50
   0  -3   6   59.99    4.10
   0   3  -7  405.36   18.40
   0   3  -7  405.06   18.10
   0   3   7  403.66   15.00
   0   3   7  394.36   17.60
   0   3  -7  400.86   18.20
   0   3  -7  395.46   17.70
   0   3   7  399.36   16.60
   0  -3  -7  393.46   17.40
   0  -3   7  419.76   18.30
   0  -3   7  378.26   16.10
   0  -3  -7  411.56   15.70
   0  -3  -7  389.56   14.80
   0   3  -8   15.70    3.60
   0   3   8   13.70    2.00
   0   3   8   12.10    3.10
   0   3  -8   20.30    3.30
   0   3  -8   18.10    3.90
   0   3   8   20.80    2.90
   0   3  -8   23.00    4.30
   0  -3   8   24.00    3.20
   0  -3  -8   13.00    2.40
   0  -3  -8   16.70    2.00
   0  -3  -8   13.70    2.90
   0  -3   8   20.70    3.90
   0   3  -9  139.59    9.30
   0   3  -9  130.09    8.80
   0   3   9  116.59    6.80
   0   3   9  117.79    8.40
   0   3   9  133.49    6.40
   0   3  -9  144.09    8.00
   0   3  -9  112.19    8.80
   0  -3   9  124.59    7.30
   0  -3  -9  134.99    6.00
   0  -3  -9  134.59    8.60
   0  -3  -9  129.29    6.80
   0  -3   9  125.09    8.80
   0   3 -10  152.98   10.00
   0   3  10  137.69    7.00
   0   3 -10  150.98    8.70
   0   3  10  142.19    7.70
   0  -3  10  137.39    8.00
   0  -3 -10  145.29    6.70
   0  -3  10  138.19    9.60
   0  -3 -10  148.09    9.40
   0  -3 -10  150.58    7.60
   0   3 -11   30.00    5.50
   0   3 -11   26.40    4.40
   0   3  11   34.70    3.80
   0   3  11   27.70    3.30
   0  -3 -11   28.10    4.10
   0  -3 -11   30.00    4.80
   0  -3 -11   32.00    4.40
   0  -3  11   32.40    5.50
   0  -3  11   19.80    3.60
   0   3 -12   22.70    5.70
   0   3 -12   24.40    4.20
   0   3  12   21.10    3.00
   0   3  12   21.10    3.50
   0  -3  12   22.70    5.30
   0  -3 -12   16.40    2.50
   0  -3 -12   20.90    3.20
   0  -3  12   14.20    3.00
   0   3 -13   33.30    6.10
   0   3 -13   41.00    5.70
   0   3  13   38.90    4.90
   0   3  13   41.00    3.80
   0  -3 -13   41.70    4.20
   0  -3  13   33.20    5.70
   0  -3 -13   31.80    3.30
   0  -3 -13   37.70    5.70
   0   3  14   83.79    6.50
   0   3 -14   86.49    8.10
   0   3 -14   90.59    7.40
   0   3  14   80.19    6.60
   0  -3  14   81.39    7.70
   0  -3 -14   88.69    7.90
   0  -3 -14   91.29    5.40
   0  -3 -14   91.09    6.50
   0   3 -15  129.29   10.90
   0   3 -15  141.49   10.10
   0   3  15  146.29    8.10
   0   3  15  131.19    8.90
   0  -3 -15  135.59    7.50
   0  -3  15  169.08   11.80
   0  -3 -15  140.59   10.60
   0  -3 -15  144.79    8.70
   0   3 -16   60.69    8.50
   0   3 -16   62.99    7.70
   0   3  16   58.39    5.20
   0   3  16   56.19    7.00
   0  -3 -16   49.70    7.70
   0  -3  16   42.90    7.10
   0  -3 -16   52.39    5.20
   0  -3 -16   53.79    4.90
   0   3 -17    1.60    4.10
   0   3  17    5.20    2.70
   0   3 -17    3.90    3.00
   0  -3 -17    4.00    2.60
   0  -3  17   -0.80    3.60
   0  -3 -17   12.50    4.10
   0   4   0   62.69    4.80
   0   4   0   69.79    4.80
   0   4   0   72.79    4.90
   0   4   0   58.99    4.80
   0  -4   0   71.29    5.00
   0  -4   0   61.99    5.30
   0   4  -1  171.88    8.80
   0   4   1  184.38    8.50
   0   4   1  180.48    9.30
   0   4   1  187.68    8.80
   0   4  -1  187.48    9.50
   0   4  -1  167.48    9.10
   0   4  -1  175.18    9.00
   0   4  -1  170.48    9.50
   0   4   1  169.78    8.70
   0   4  -1  175.18    9.10
   0  -4  -1  176.28    9.20
   0  -4  -1  169.38    9.00
   0  -4   1  177.18    9.60
   0   4  -2  108.09    6.80
   0   4  -2  109.19    6.40
   0   4   2  106.49    6.30
   0   4   2  121.89    6.10
   0   4  -2  100.09    7.00
   0   4  -2  104.29    6.40
   0   4   2  106.49    6.90
   0   4   2  115.49    6.30
   0   4  -2  104.69    6.90
   0   4  -2  115.09    7.10
   0  -4  -2  110.29    6.90
   0  -4  -2  118.79    6.90
   0   4   3  177.28    7.60
   0   4   3  168.88    8.60
   0   4  -3  152.78    8.20
   0   4   3  169.68    8.00
   0   4   3  166.08    9.00
   0   4  -3  166.08    9.10
   0   4  -3  153.38    9.00
   0   4  -3  154.58    9.40
   0   4  -3  155.68    9.10
   0   4  -3  171.48    8.50
   0  -4   3  159.38    9.00
   0  -4  -3  149.69    8.20
   0  -4  -3  146.49    8.50
   0   4   4   84.09    5.10
   0   4  -4   86.59    5.40
   0   4  -4   78.99    5.50
   0   4   4   86.99    4.90
   0   4  -4   70.09    6.00
   0   4   4   84.79    4.60
   0   4  -4   74.49    6.00
   0   4   4   89.29    7.30
   0   4  -4   78.89    6.40
   0  -4   4   76.19    6.10
   0  -4  -4   89.49    5.50
   0  -4  -4   89.59    6.20
   0   4   5    6.20    1.90
   0   4  -5    6.60    1.60
   0   4   5    5.90    2.30
   0   4  -5    2.10    1.80
   0   4   5    6.30    1.60
   0   4  -5    4.70    2.50
   0   4  -5    4.70    2.00
   0   4   5    4.00    1.30
   0  -4  -5    4.00    1.80
   0  -4  -5    4.70    2.30
   0  -4   5    2.40    2.00
   0   4  -6  100.69    6.20
   0   4  -6  109.19    6.60
   0   4   6  104.99    7.30
   0   4  -6   99.89    7.60
   0   4  -6  102.89    7.50
   0   4   6  102.69    5.30
   0   4  -6   94.19    7.40
   0   4   6  101.89    5.10
   0   4   6  101.19    5.80
   0  -4  -6   99.39    6.00
   0  -4  -6   94.89    6.80
   0  -4   6  103.19    7.70
   0   4  -7   98.49    6.40
   0   4   7   94.29    4.80
   0   4   7   84.79    7.80
   0   4   7   91.69    5.50
   0   4  -7   82.49    5.70
   0   4  -7   88.09    7.10
   0   4   7  100.29    4.80
   0   4  -7   79.29    6.90
   0   4  -7   91.09    7.40
   0  -4  -7   96.69    7.10
   0  -4  -7   87.69    5.50
   0  -4   7   82.39    7.10
   0   4  -8    1.80    2.40
   0   4  -8    1.50    1.80
   0   4   8    0.00    0.90
   0   4   8    3.20    1.70
   0  -4  -8    1.90    1.70
   0  -4  -8   -1.10    1.70
   0  -4   8    1.10    1.70
   0  -4   8    0.20    2.20
   0  -4  -8   -0.40    0.90
   0   4   9    2.40    1.20
   0   4   9    1.10    1.60
   0   4  -9   -0.40    2.00
   0   4  -9    5.00    2.10
   0  -4   9    3.80    2.10
   0  -4   9    3.10    2.60
   0  -4  -9   -1.90    2.10
   0  -4  -9    1.00    1.40
   0  -4  -9    2.90    1.10
   0   4 -10   33.10    4.70
   0   4  10   28.20    2.50
   0   4  10   23.10    3.50
   0  -4 -10   32.00    3.40
   0  -4  10   28.60    4.20
   0  -4 -10   30.60    2.50
   0   4  11   55.29    3.60
   0   4 -11   51.29    7.50
   0   4  11   45.70    4.40
   0   4 -11   59.69    5.60
   0  -4 -11   52.69    3.40
   0  -4  11   57.49    7.80
   0  -4 -11   49.20    6.70
   0   4 -12    8.70    4.40
   0   4  12    6.20    1.70
   0   4 -12    6.80    3.20
   0   4  12    8.80    2.60
   0  -4 -12   10.10    1.70
   0  -4 -12    9.00    2.90
   0  -4 -12   10.60    2.60
   0  -4  12   19.00    5.00
   0   4 -13   34.10    6.40
   0   4 -13   26.50    4.80
   0   4  13   25.40    4.20
   0   4  13   28.70    2.80
   0  -4 -13   31.20    5.80
   0  -4  13   27.60    6.00
   0  -4 -13   30.50    4.10
   0  -4 -13   32.50    4.30
   0   4  14   25.90    4.20
   0   4  14   19.00    2.60
   0   4 -14   19.20    4.80
   0   4 -14   18.20    5.50
   0  -4 -14   19.30    3.40
   0  -4 -14   28.20    5.40
   0  -4  14   18.10    5.60
   0   4 -15   35.00    5.80
   0   4  15   25.70    3.10
   0   4  15   26.20    5.00
   0   4 -15   21.70    6.00
   0  -4  15   33.60    6.70
   0  -4 -15   35.20    6.10
   0  -4 -15   32.50    4.30
   0   4 -16    0.50    2.50
   0   4 -16    5.60    4.20
   0   4  16    0.70    1.80
   0  -4  16    9.60    3.70
   0  -4 -16    3.90    3.20
   0  -4 -16    0.00    2.40
   0   5   0    2.60    1.80
   0   5   0    3.30    2.10
   0   5   0   -1.20    1.40
   0   5   0    0.90    1.60
   0   5   0    2.20    1.60
   0   5   0    1.30    1.80
   0  -5   0    1.10    1.60
   0   5  -1    2.70    1.90
   0   5  -1    3.30    2.10
   0   5   1   -0.80    1.50
   0   5  -1   -0.10    1.40
   0   5   1    1.10    1.90
   0   5   1   -0.80    1.50
   0   5   1    1.90    2.00
   0   5  -1   -1.70    1.30
   0   5  -1    1.80    1.90
   0   5  -1    2.00    1.80
   0  -5  -1    0.20    1.90
   0  -5  -1    2.00    2.20
   0   5  -2  440.66   18.90
   0   5   2  445.46   19.70
   0   5   2  452.65   18.70
   0   5  -2  452.85   20.30
   0   5   2  449.56   18.60
   0   5  -2  430.46   19.00
   0   5  -2  456.25   19.40
   0   5  -2  460.05   19.90
   0  -5  -2  423.56   19.00
   0  -5  -2  440.56   19.20
   0   5  -3   -0.90    1.30
   0   5   3   -0.20    1.40
   0   5  -3   -1.80    1.40
   0   5  -3   -1.00    1.60
   0   5  -3    0.80    1.90
   0   5  -3    0.20    1.60
   0   5   3   -1.30    1.40
   0   5  -3    2.60    2.00
   0   5   3    1.00    1.30
   0  -5  -3    0.50    1.90
   0  -5  -3   -1.40    1.70
   0   5   4  206.28   10.00
   0   5   4  213.08    9.50
   0   5  -4  211.38   11.60
   0   5  -4  200.88   12.10
   0   5  -4  219.28   10.90
   0   5  -4  211.08   10.80
   0   5  -4  186.58   11.40
   0   5  -4  207.28   11.80
   0   5   4  198.98    9.70
   0  -5  -4  212.98   10.80
   0  -5  -4  204.18   11.30
   0   5  -5   10.40    3.10
   0   5   5   11.30    2.60
   0   5  -5    3.50    2.50
   0   5   5    5.20    1.90
   0   5  -5    3.10    1.90
   0   5   5    7.10    1.70
   0   5  -5    5.90    2.20
   0  -5   5    8.40    3.20
   0  -5  -5    7.30    2.40
   0  -5  -5    5.00    2.30
   0   5  -6   25.60    3.80
   0   5  -6   26.70    5.00
   0   5   6   22.10    3.20
   0   5  -6   20.90    3.70
   0   5   6   24.00    3.40
   0   5   6   22.80    2.80
   0  -5  -6   21.30    3.90
   0  -5   6   29.10    5.00
   0   5   7   10.00    2.10
   0   5   7   15.30    2.20
   0   5  -7   16.80    4.20
   0   5  -7   15.60    3.20
   0   5  -7   22.30    3.80
   0   5   7    7.70    2.40
   0  -5   7   20.00    4.40
   0   5   8  274.77   12.90
   0   5   8  296.77   11.80
   0   5  -8  282.07   14.20
   0   5  -8  322.37   17.00
   0   5   8  294.57   11.70
   0  -5   8  292.37   16.00
   0  -5  -8  302.27   15.70
   0   5  -9   16.70    5.00
   0   5   9   18.90    2.00
   0   5   9   19.40    3.30
   0   5   9   17.70    2.10
   0   5  -9   22.10    4.20
   0  -5   9   23.00    4.90
   0  -5  -9   25.50    4.50
   0   5  10   53.69    5.00
   0   5 -10   82.79    6.50
   0   5 -10   69.39    7.70
   0   5  10   69.49    3.60
   0   5  10   64.49    3.50
   0  -5 -10   61.49    6.30
   0  -5 -10   66.99    5.40
   0  -5  10   74.49    7.70
   0   5  11    4.20    1.00
   0   5 -11    2.60    3.20
   0   5  11    4.00    2.20
   0   5 -11    1.80    2.40
   0   5  11    5.10    1.00
   0  -5  11    6.10    4.10
   0  -5 -11   10.40    3.50
   0  -5 -11    4.90    2.50
   0   5 -12   40.20    5.90
   0   5 -12   41.60    7.10
   0   5  12   43.40    4.80
   0  -5 -12   52.29    7.30
   0  -5 -12   58.09    4.80
   0  -5  12   55.49    7.90
   0   5  13    7.00    3.00
   0   5 -13   12.20    4.40
   0   5 -13   21.70    4.70
   0  -5 -13   15.80    4.70
   0  -5 -13   12.40    3.00
   0  -5  13    8.80    4.40
   0   5 -14   93.39    8.80
   0   5 -14  114.19   11.40
   0  -5  14  120.79   10.80
   0  -5 -14  115.39    7.50
   0  -5 -14  134.39   10.50
   0   6   0    1.40    2.10
   0   6   0    3.80    2.00
   0   6   0    2.50    2.50
   0   6   0    1.50    2.40
   0   6   0    5.50    2.60
   0   6   1  112.99    7.80
   0   6   1   90.19    8.20
   0   6  -1  112.69    7.80
   0   6  -1  100.29    8.10
   0   6   1  105.69    7.40
   0   6  -1   88.79    7.10
   0   6   1  113.29    8.10
   0   6   1   99.79    6.90
   0   6  -1  100.29    7.60
   0  -6  -1  103.49    7.60
   0   6   2    2.90    2.00
   0   6   2    1.50    2.50
   0   6   2    2.30    2.20
   0   6  -2    5.50    2.40
   0   6  -2    2.50    2.60
   0   6   2    1.60    1.50
   0   6  -2    2.80    2.10
   0   6  -3   74.99    7.20
   0   6   3   73.09    5.70
   0   6  -3   73.19    6.10
   0   6   3   68.69    5.30
   0   6  -3   74.99    6.50
   0   6   3   72.99    5.70
   0   6   3   83.39    6.70
   0  -6  -3   63.39    6.20
   0  -6  -3   71.39    6.40
   0   6  -4    0.50    1.80
   0   6  -4   -1.40    2.00
   0   6   4    0.50    1.80
   0   6   4    3.30    1.80
   0  -6  -4   -0.70    1.80
   0  -6  -4    2.60    2.50
   0   6  -5   20.60    4.70
   0   6   5   19.80    2.80
   0   6   5   16.30    3.20
   0   6   5   14.50    2.90
   0   6  -5   20.40    4.20
   0   6  -5   22.30    4.00
   0  -6  -5   16.40    3.80
   0  -6  -5   21.00    3.80
   0   6  -6    3.40    2.90
   0   6   6    6.80    2.50
   0   6   6    7.40    2.00
   0   6   6    4.30    1.80
   0   6  -6    3.80    2.40
   0   6  -6    8.00    3.20
   0  -6  -6    7.20    2.90
   0  -6  -6    8.70    3.10
   0   6   7    4.00    1.50
   0   6  -7   -0.70    2.10
   0   6  -7    1.70    2.60
   0   6   7    0.30    2.10
   0   6  -7    4.00    3.50
   0   6   7    1.00    1.60
   0  -6  -7    0.70    2.50
   0  -6  -7    2.00    2.70
   0   6  -8   10.40    4.20
   0   6   8   14.10    2.20
   0   6   8   14.90    2.00
   0   6  -8   12.10    4.00
   0   6   8   10.40    3.00
   0   6  -8    5.00    3.40
   0  -6  -8   13.50    4.20
   0  -6  -8   21.50    3.90
   0   6  -9   -3.20    2.10
   0   6   9    1.20    0.90
   0   6  -9   -0.30    3.00
   0   6   9    1.30    1.20
   0   6   9    0.70    2.20
   0   6  -9    5.70    3.70
   0  -6  -9    0.80    2.60
   0  -6  -9    0.10    2.40
   0  -6   9   -0.10    2.70
   0   6 -10    4.70    3.10
   0   6 -10   12.80    4.80
   0   6  10    3.20    2.60
   0   6 -10   12.30    4.70
   0  -6 -10    9.40    3.60
   0  -6 -10    8.50    3.00
   0  -6  10    7.50    4.00
   0   6 -11    5.20    4.90
   0   6 -11    2.70    3.30
   0   6 -11   10.30    5.50
   0  -6 -11    9.30    3.40
   0  -6  11   14.40    5.90
   0   6 -12   21.50    7.00
   0   6 -12   16.20    4.50
   0  -6 -12   15.90    4.10
   0  -6  12   31.60    6.90
   0   7   0    1.40    2.50
   0   7   0   -0.10    2.00
   0   7  -1    2.50    2.10
   0   7   1    6.40    2.60
   0   7  -1   -0.30    2.10
   0   7  -1    1.90    3.20
   0   7   1    5.10    2.80
   0   7   1    2.40    2.80
   0   7   2  144.79   10.20
   0   7  -2  142.59   10.00
   0   7  -2  151.78   10.00
   0   7   2  156.18    9.00
   0   7   2  163.58   10.70
   0   7   2  149.19    9.60
   0   7  -3   41.90    5.90
   0   7   3   42.70    6.10
   0   7   3   34.90    4.60
   0   7   3   51.99    5.40
   0   7  -3   35.10    6.30
   0   7  -3   33.50    5.70
   0  -7  -3   45.10    6.20
   0   7  -4    4.10    3.50
   0   7   4    3.40    3.00
   0   7  -4    6.30    3.10
   0   7   4    5.90    3.10
   0   7  -4    1.40    3.10
   0   7   4   -0.80    1.90
   0  -7  -4    1.50    2.90
   0   7  -5   13.00    3.90
   0   7   5   19.50    3.60
   0   7  -5   17.50    5.30
   0   7  -5   17.40    3.80
   0   7   5   14.50    3.80
   0   7   5   11.30    2.80
   0  -7  -5   18.30    4.50
   0   7   6   -7.30    3.10
   0   7  -6   -2.80    2.60
   0   7   6    0.30    2.60
   0   7  -6   -1.60    3.50
   0   7  -6    0.00    3.10
   0  -7  -6    2.40    3.10
   0   7  -7    0.50    2.30
   0   7  -7    8.60    4.20
   0   7   7    3.80    1.70
   0   7   7    2.80    2.70
   0   7  -7   -1.40    4.10
   0  -7  -7    0.70    3.70
  -1   0  19    2.00    2.50
   1   0 -19   -6.70    3.20
   1   0 -19    1.40    3.60
   1   0 -18   16.70    4.10
  -1   0  18    8.20    3.30
   1   0 -18    4.90    3.60
   1   0 -17   -4.10    2.60
  -1   0  17   -1.00    2.40
   1   0 -17   -2.90    2.10
  -1   0  16    9.40    3.50
   1   0 -16    9.20    3.00
   1   0 -16   10.10    4.00
  -1   0  15    1.00    2.00
   1   0 -15    2.10    2.70
  -1   0  14 1058.49   42.60
  -1   0  14 1135.49   42.70
   1   0 -14 1118.19   42.90
   1   0 -14 1104.19   42.20
   1   0 -14 1066.89   41.90
  -1   0  13    2.20    2.00
   1   0 -13    0.20    1.90
   1   0 -13    0.30    2.30
   1   0 -13    2.80    2.00
  -1   0  13   -2.50    1.50
   1   0 -12   16.10    3.40
  -1   0  12   21.80    4.10
  -1   0  12   13.20    3.30
   1   0 -12   13.30    3.50
   1   0 -12   13.90    3.30
  -1   0  12   21.60    3.70
   1   0 -11    2.70    2.00
  -1   0  11    0.10    1.50
  -1   0  11    3.80    2.00
   1   0 -11   -1.70    1.80
  -1   0  11   -0.30    1.30
   1   0 -11    0.60    1.60
   1   0 -10 2785.72   96.79
  -1   0  10 2745.33   96.99
  -1   0  10 2715.33   96.89
   1   0 -10 2798.82   97.19
   1   0 -10 2848.81   98.49
  -1   0  10 2842.32   96.99
   1   0  -9   -2.60    0.90
  -1   0   9    1.00    1.30
  -1   0   9   -0.10    1.00
   1   0  -9   -2.20    1.30
   1   0  -9    0.70    1.40
  -1   0   9    0.70    1.40
   1   0  -8   31.60    3.20
   1   0  -8   28.80    3.20
  -1   0   8   32.70    3.80
  -1   0   8   32.00    3.80
  -1   0   8   29.20    3.30
   1   0  -8   30.10    3.20
  -1   0   7    0.20    1.40
   1   0  -7   -0.90    1.30
  -1   0   7   -0.90    1.20
   1   0  -7    0.80    1.30
   1   0  -7    1.70    1.20
  -1   0   6  264.07   11.10
   1   0  -6  274.17   11.20
  -1   0   6  274.07   11.10
   1   0  -6  263.77   11.00
   1   0  -6  248.98   10.90
  -1   0   6  240.38   11.70
   1   0  -5   -0.20    1.00
  -1   0   5    1.40    1.20
  -1   0   5    0.00    1.00
  -1   0   5    1.20    1.20
   1   0  -5   -0.40    0.90
   1   0  -5   -1.80    0.80
  -1   0   4   24.50    2.10
   1   0  -4   20.30    2.00
  -1   0   4   22.50    2.10
  -1   0   4   24.10    2.20
   1   0  -4   22.40    2.00
   1   0  -4   23.20    2.10
  -1   0   3    1.30    1.00
  -1   0   3   -0.10    0.70
   1   0  -3   -0.10    0.80
   1   0  -3   -0.50    0.90
   1   0  -3   -0.70    0.80
  -1   0   3    1.10    0.70
  -1   0   2    2.30    1.80
   1   0   2   25.80    1.60
  -1   0  -2   27.10    1.60
  -1   0  -3   -0.50    0.70
   1   0   3    0.00    0.90
  -1   0  -3   -0.40    0.80
  -1   0  -3    0.50    0.80
   1   0   3    0.80    0.70
   1   0   3    0.90    0.90
   1   0   4  753.62   27.50
  -1   0  -4  811.02   27.90
  -1   0  -4  783.12   27.60
   1   0   4  762.82   27.50
   1   0   4  817.72   28.00
  -1   0  -4  761.12   27.50
   1   0   5    0.00    1.10
   1   0   5    0.70    1.00
  -1   0  -5   -0.60    1.00
  -1   0  -5    0.50    0.90
  -1   0  -5   -0.70    0.80
   1   0   5    0.60    0.80
   1   0   6 1500.15   54.09
  -1   0  -6 1502.95   53.89
  -1   0  -6 1584.64   54.09
  -1   0  -6 1563.54   54.29
   1   0   6 1605.94   54.09
  -1   0  -7   -0.50    1.20
   1   0   7    0.10    1.40
  -1   0  -7   -0.80    1.30
  -1   0  -7   -0.90    1.30
   1   0   7    0.60    1.30
   1   0   7    0.90    1.10
  -1   0  -8   32.40    4.00
   1   0   8   36.80    3.70
   1   0   8   34.20    3.50
   1   0   8   28.90    3.10
  -1   0  -8   35.70    3.50
  -1   0  -8   39.90    3.70
   1   0   9   -0.40    1.40
  -1   0  -9    2.10    1.30
  -1   0  -9   -0.30    0.90
   1   0   9   -1.10    1.30
   1   0   9   -0.30    1.30
   1   0  10   40.70    4.00
  -1   0 -10   23.40    3.80
  -1   0 -10   25.60    3.90
  -1   0 -10   28.80    3.90
   1   0  10   27.60    4.10
   1   0  11    1.50    1.90
  -1   0 -11    2.30    2.00
  -1   0 -11   -0.60    1.60
   1   0  11    2.30    1.80
   1   0  11    0.40    1.40
  -1   0 -11   -0.30    1.40
   1   0  12  976.70   37.90
   1   0  12  984.00   38.00
  -1   0 -12 1017.90   38.40
  -1   0 -12  971.90   38.10
   1   0  12  996.90   38.70
  -1   0 -12 1022.50   38.00
  -1   0 -13    2.40    2.50
   1   0  13   -3.80    1.80
  -1   0 -13    1.70    1.90
   1   0  13   -1.50    1.70
   1   0  13   -0.90    2.00
  -1   0 -13    3.10    2.00
  -1   0 -14   28.80    4.70
  -1   0 -14   32.20    5.00
   1   0  14   30.10    4.70
  -1   0 -14   31.40    5.30
  -1   0 -15    2.60    2.40
   1   0  15    0.20    2.20
  -1   0 -15    3.70    2.60
  -1   0 -16  248.48   13.90
   1   0  16  229.48   13.40
  -1   0 -16  215.88   13.20
  -1   0 -17    0.60    2.80
   1   0  17   -0.20    2.70
  -1   0 -17   -2.00    2.20
  -1   0 -18    3.10    3.30
  -1   0 -18    4.40    3.50
   1   0  18    2.90    3.00
   1   0  19   -0.30    2.90
  -1   0 -19    1.00    3.40
  -1   0 -19   -3.80    2.90
  -1   1  19   89.49    8.20
   1   1 -19   67.59    9.00
   1   1 -19   66.49    9.00
  -1  -1  19   98.19   10.10
   1  -1 -19   91.89    8.20
   1   1 -18   -6.60    2.70
  -1   1  18    2.20    3.00
   1   1 -18    5.20    3.60
  -1  -1  18   -0.20    2.90
   1  -1 -18    5.30    3.60
   1  -1 -18    4.60    3.70
   1   1 -17   -1.20    2.00
  -1   1  17   -0.50    2.60
   1   1 -17    1.60    3.00
   1  -1 -17    2.50    2.60
   1  -1 -17   -0.70    2.70
  -1  -1  17    7.60    3.50
   1   1 -16    0.80    2.10
  -1   1  16    2.40    2.30
   1   1 -16    2.10    2.70
  -1  -1  16    1.40    2.40
   1  -1 -16    0.10    2.40
   1  -1 -16   -1.50    2.10
  -1   1  15    2.80    2.80
   1   1 -15    3.00    2.70
  -1   1  15    9.10    3.00
   1   1 -15    7.40    3.50
  -1  -1  15    5.10    3.10
   1  -1 -15    7.20    3.20
   1  -1 -15    4.00    2.80
   1  -1 -15    5.40    2.40
  -1   1  14   23.40    4.00
  -1   1  14   28.70    4.50
   1   1 -14   26.60    4.80
   1   1 -14   20.80    4.30
   1  -1 -14   23.40    4.50
   1  -1 -14   25.40    4.70
  -1  -1  14   26.90    5.00
   1  -1 -14   21.80    3.80
   1   1 -13   29.80    5.10
   1   1 -13   31.90    5.60
  -1   1  13   24.30    4.00
   1   1 -13   15.10    3.90
  -1   1  13   29.70    4.40
   1  -1 -13   24.10    4.60
  -1  -1  13   29.40    4.70
  -1  -1  13   31.40    5.20
   1  -1 -13   33.90    4.60
  -1  -1  13   18.90    3.70
   1  -1 -13   26.30    4.00
   1   1 -12  289.27   14.10
  -1   1  12  261.87   12.90
  -1   1  12  264.27   12.80
  -1   1  12  248.68   13.40
   1   1 -12  277.47   13.60
   1   1 -12  240.78   13.30
  -1  -1  12  276.27   14.00
  -1  -1  12  261.37   13.00
   1  -1 -12  274.77   12.50
   1  -1 -12  248.58   13.50
  -1  -1  12  262.77   13.90
   1  -1 -12  256.77   12.50
   1   1 -11  252.17   13.00
   1   1 -11  279.07   14.70
   1   1 -11  239.28   12.40
  -1   1  11  250.07   12.10
  -1   1  11  248.18   12.70
  -1  -1  11  253.17   12.20
   1  -1 -11  238.08   11.50
  -1  -1  11  239.38   12.90
  -1  -1  11  244.08   13.00
   1  -1 -11  263.47   13.10
  -1   1  10   17.90    3.50
   1   1 -10   24.10    3.80
   1   1 -10   19.40    3.70
  -1   1  10   23.80    3.40
  -1   1  10   20.50    3.10
   1   1 -10   22.30    3.70
  -1  -1  10   16.30    3.30
   1  -1 -10   18.50    3.30
  -1  -1  10   12.80    3.10
   1  -1 -10   22.30    3.10
  -1  -1  10   20.20    3.10
   1  -1 -10   20.60    3.10
   1   1  -9   22.90    3.70
  -1   1   9   20.50    3.10
   1   1  -9   27.00    4.00
  -1   1   9   24.80    3.70
  -1   1   9   24.00    3.30
   1   1  -9   24.10    3.60
   1  -1  -9   23.40    3.10
   1  -1  -9   24.60    3.20
  -1  -1   9   24.60    3.90
  -1  -1   9   25.10    3.50
   1  -1  -9   32.50    4.10
  -1  -1   9   30.20    4.30
   1   1  -8  621.34   23.60
   1   1  -8  608.34   23.50
  -1   1   8  580.94   22.30
   1   1  -8  569.74   22.80
  -1   1   8  596.74   23.30
  -1  -1   8  598.64   23.50
  -1  -1   8  584.34   22.60
   1  -1  -8  592.64   22.20
  -1  -1   8  542.15   23.40
   1  -1  -8  579.14   22.00
   1  -1  -8  587.94   24.70
   1   1  -7  542.05   21.70
  -1   1   7  545.35   20.70
  -1   1   7  560.54   21.60
   1   1  -7  560.84   21.30
  -1   1   7  524.85   20.50
   1   1  -7  561.44   21.80
   1  -1  -7  546.85   21.60
   1  -1  -7  554.54   20.40
  -1  -1   7  561.84   21.00
  -1  -1   7  549.85   21.70
  -1  -1   7  534.25   21.70
   1  -1  -7  547.15   20.40
  -1   1   6  185.58    8.20
   1   1  -6  186.78    9.10
   1   1  -6  179.98    9.00
   1   1  -6  191.68    8.60
  -1   1   6  186.68    8.90
  -1   1   6  189.48    8.10
  -1  -1   6  191.88    9.20
   1  -1  -6  183.68    7.90
   1  -1  -6  185.28    8.00
  -1  -1   6  181.68    9.00
  -1  -1   6  190.18    8.50
   1  -1  -6  195.68    9.00
   1   1  -5   99.89    6.60
  -1   1   5  115.19    5.20
   1   1  -5  124.69    5.80
  -1   1   5  108.89    5.20
   1   1  -5  109.09    6.10
  -1  -1   5  115.59    6.10
   1  -1  -5  106.79    5.10
  -1  -1   5  111.69    6.00
   1  -1  -5  107.19    5.00
  -1  -1   5  117.49    5.60
   1  -1  -5  115.89    6.00
   1   1  -4   31.30    2.40
   1   1  -4   24.00    2.60
  -1   1   4   27.60    1.90
   1   1  -4   27.50    2.50
   1   1  -4   25.40    2.50
  -1   1   4   30.20    2.00
  -1   1   4   29.70    2.50
  -1  -1   4   30.40    2.80
  -1  -1   4   25.80    2.20
   1  -1  -4   27.30    1.90
  -1  -1   4   33.60    2.80
   1  -1  -4   25.20    1.90
   1  -1  -4   25.10    2.30
   1   1  -3 1199.18   41.90
   1   1  -3 1343.87   42.20
  -1   1   3 1257.87   41.70
  -1   1   3 1130.29   40.50
   1   1  -3 1255.27   41.90
  -1   1   3 1191.68   40.90
   1  -1  -3 1192.88   40.50
   1  -1  -3 1176.28   41.60
   1  -1  -3 1154.38   40.80
  -1  -1   3 1154.18   41.80
  -1  -1   3 1161.48   41.20
  -1   1   2 8950.50  289.87
  -1  -1   2 7968.10  286.47
  -1   1   1 6597.54  216.88
   1  -1  -1 6134.79  216.08
  -1   1   0  622.54   21.40
  -1   1   0  629.44   21.60
   1   1   0  612.84   21.40
  -1   1   0  604.14   21.60
   1   1   0  624.94   21.70
  -1   1   0  626.94   21.70
   1   1   0  614.44   21.70
  -1  -1   0  621.74   21.70
   1  -1   0  627.74   21.40
  -1  -1   0  611.34   21.80
  -1  -1   0  650.33   21.40
   1  -1   0  612.04   21.70
   1   1   1   35.00    1.60
   1   1   1   32.00    2.10
  -1   1  -1   34.20    2.30
   1   1   1   38.00    2.20
  -1   1  -1   39.90    1.90
   1   1   1   33.20    1.60
  -1   1  -1   38.10    2.40
  -1   1  -1   34.10    1.80
  -1  -1  -1   33.90    2.10
  -1  -1  -1   33.20    2.10
   1  -1   1   36.90    2.40
   1  -1   1   35.40    2.30
   1   1   2   12.10    0.70
  -1   1  -2   13.50    1.80
   1   1   2   12.90    1.50
  -1   1  -2   13.50    1.80
   1   1   2   12.50    1.70
  -1   1  -2   12.40    1.10
  -1  -1  -2   12.70    1.40
   1  -1   2   12.90    1.10
   1  -1   2   11.10    1.80
  -1  -1  -2   13.50    0.70
  -1  -1  -2   13.90    1.80
   1  -1   2   12.10    1.70
   1   1   3 7258.67  245.88
  -1   1  -3 6972.90  242.98
  -1  -1  -3 7023.50  246.08
   1  -1   3 6824.92  245.98
  -1   1  -4 3055.99  113.09
   1   1   4 3006.80  115.19
   1  -1   4 2989.50  112.29
  -1  -1  -4 3005.40  115.89
   1   1   5 1224.78   41.30
   1   1   5 1187.28   40.60
  -1   1  -5 1222.18   42.30
  -1   1  -5 1182.58   41.20
   1  -1   5 1195.68   42.00
   1  -1   5 1166.48   41.00
   1  -1   5 1151.28   42.30
  -1  -1  -5 1145.49   41.10
  -1  -1  -5 1182.68   40.50
  -1  -1  -5 1143.09   41.60
  -1   1  -6    0.50    1.20
   1   1   6    1.90    1.60
  -1   1  -6    2.90    1.40
   1   1   6    1.70    1.50
   1   1   6    0.30    1.00
  -1   1  -6    1.60    1.20
  -1  -1  -6   -0.10    1.20
  -1  -1  -6    1.00    0.90
  -1  -1  -6    1.10    1.20
   1  -1   6    1.40    1.20
   1  -1   6    0.40    1.50
   1  -1   6    1.70    1.10
  -1   1  -7 1661.03   57.09
  -1   1  -7 1616.94   55.99
   1   1   7 1612.94   55.99
   1   1   7 1646.54   56.69
  -1   1  -7 1607.64   56.79
   1   1   7 1572.94   55.29
   1  -1   7 1550.74   56.69
   1  -1   7 1590.94   55.69
  -1  -1  -7 1590.84   56.49
  -1  -1  -7 1604.04   55.79
   1  -1   7 1584.74   56.99
  -1  -1  -7 1556.14   55.09
  -1   1  -8   56.49    4.40
   1   1   8   57.39    4.60
   1   1   8   51.79    3.60
  -1   1  -8   48.60    4.60
  -1   1  -8   48.20    4.00
   1   1   8   43.80    3.90
  -1  -1  -8   44.50    5.50
  -1  -1  -8   50.29    3.50
   1  -1   8   47.10    4.40
   1  -1   8   49.90    3.80
  -1  -1  -8   51.69    4.00
   1  -1   8   38.10    4.20
  -1   1  -9  312.97   14.20
   1   1   9  312.37   14.50
   1   1   9  317.17   14.20
  -1   1  -9  319.57   14.70
   1   1   9  339.57   13.70
  -1   1  -9  330.67   15.00
   1  -1   9  332.47   14.90
  -1  -1  -9  324.67   13.40
  -1  -1  -9  326.57   14.60
  -1  -1  -9  332.67   14.10
   1  -1   9  325.17   15.10
   1  -1   9  310.57   13.80
   1   1  10   39.30    4.20
  -1   1 -10   40.40    4.20
  -1   1 -10   45.90    4.70
  -1   1 -10   41.60    5.20
   1   1  10   39.20    4.20
   1   1  10   35.10    3.50
   1  -1  10   47.00    4.10
   1  -1  10   48.90    4.80
  -1  -1 -10   39.30    3.40
  -1  -1 -10   42.10    4.10
  -1  -1 -10   45.70    4.50
   1  -1  10   35.00    4.60
   1   1  11    4.70    1.90
  -1   1 -11    4.90    2.20
  -1   1 -11    3.40    2.10
  -1   1 -11    4.60    2.10
   1   1  11    4.90    2.40
   1   1  11   -0.70    1.40
  -1  -1 -11    3.70    2.40
   1  -1  11    4.30    2.40
   1  -1  11    5.00    2.20
   1  -1  11    6.10    2.20
  -1  -1 -11    5.00    2.10
  -1  -1 -11    3.20    1.50
   1   1  12   35.00    5.10
  -1   1 -12   40.80    5.20
  -1   1 -12   39.60    5.60
   1   1  12   37.80    4.10
  -1   1 -12   43.10    5.80
   1   1  12   37.80    5.20
   1  -1  12   42.00    5.50
   1  -1  12   34.10    5.50
  -1  -1 -12   33.00    4.20
  -1  -1 -12   39.00    5.00
   1  -1  12   37.40    4.80
  -1  -1 -12   42.70    5.50
  -1   1 -13   19.10    4.40
  -1   1 -13   15.70    3.90
   1   1  13   15.70    3.30
   1   1  13   13.70    3.60
  -1   1 -13   16.10    3.60
   1  -1  13   18.50    3.80
  -1  -1 -13   14.30    2.90
  -1  -1 -13   12.70    3.30
   1  -1  13   10.10    3.00
  -1  -1 -13   10.90    3.30
  -1   1 -14   19.70    4.10
   1   1  14   21.60    4.30
   1   1  14   21.20    4.00
  -1   1 -14   23.00    5.00
  -1  -1 -14   23.00    3.80
  -1  -1 -14   23.40    4.50
   1  -1  14   28.70    5.10
  -1  -1 -14   21.70    4.10
   1   1  15   -1.00    1.80
  -1   1 -15    2.40    2.30
  -1   1 -15    0.10    2.40
  -1  -1 -15    0.10    2.40
   1  -1  15   -4.30    1.80
  -1  -1 -15    2.40    1.90
  -1  -1 -15    2.20    2.60
   1   1  16   47.60    5.00
  -1   1 -16   42.10    6.20
  -1   1 -16   42.40    6.70
  -1  -1 -16   34.00    5.60
  -1  -1 -16   30.00    4.90
  -1  -1 -16   45.20    6.40
   1  -1  16   39.90    6.30
   1   1  17    2.70    2.60
  -1   1 -17   -1.10    2.80
  -1   1 -17    2.80    2.80
   1  -1  17    1.00    3.20
  -1  -1 -17    5.80    3.40
  -1  -1 -17    2.60    2.90
  -1   1 -18    3.30    3.70
  -1   1 -18    9.70    4.70
   1   1  18   17.90    4.20
  -1  -1 -18   12.20    4.40
   1  -1  18   14.20    4.50
  -1  -1 -18   13.80    3.90
  -1   1 -19   13.30    4.70
  -1   1 -19    5.40    4.80
   1   1  19    9.40    4.30
   1  -1  19    4.10    4.30
  -1  -1 -19    6.90    4.00
   1   2 -18   43.20    7.30
   1   2 -18   36.00    6.60
  -1   2  18   37.70    6.00
   1  -2 -18   54.99    8.00
  -1  -2  18   42.20    6.90
   1  -2 -18   42.90    5.90
   1   2 -17   71.59    7.30
   1   2 -17   58.49    8.20
  -1   2  17   59.39    6.10
   1  -2 -17   69.79    8.60
  -1  -2  17   75.39    9.50
   1  -2 -17   54.09    6.70
  -1   2  16   17.90    3.80
   1   2 -16   19.30    4.50
   1   2 -16   17.60    5.00
  -1   2  16   17.00    4.20
   1  -2 -16   11.50    3.00
   1  -2 -16   11.10    3.60
  -1  -2  16   16.60    4.50
   1  -2 -16   11.30    3.40
   1   2 -15  184.78   12.40
  -1   2  15  186.28   10.50
  -1   2  15  183.78   10.80
   1  -2 -15  193.18   10.50
   1  -2 -15  184.88   12.00
  -1  -2  15  195.18   12.70
  -1   2  14   23.50    3.70
  -1   2  14   17.10    3.70
   1   2 -14   25.80    4.80
   1  -2 -14   22.00    3.50
  -1  -2  14   22.80    5.80
   1  -2 -14   24.60    4.40
   1  -2 -14   22.40    3.90
  -1   2  13   89.79    6.30
   1   2 -13   90.39    7.10
  -1   2  13   72.29    5.80
   1   2 -13   82.09    7.60
  -1  -2  13   89.99    7.70
   1  -2 -13   76.99    7.00
   1  -2 -13   89.59    6.20
   1  -2 -13   85.09    5.70
  -1   2  12   50.89    4.80
   1   2 -12   57.29    5.90
   1   2 -12   52.49    5.40
  -1  -2  12   67.09    6.30
   1  -2 -12   63.29    5.90
   1  -2 -12   61.69    4.90
   1  -2 -12   60.29    4.50
  -1  -2  12   60.89    5.20
   1   2 -11  146.59   10.10
   1   2 -11  168.08    9.90
   1   2 -11  170.18   10.80
   1   2 -11  170.18   10.60
  -1   2  11  184.38    9.10
  -1   2  11  175.18   10.40
  -1   2  11  187.78    9.30
  -1  -2  11  175.98   10.70
  -1  -2  11  176.38   10.80
   1  -2 -11  174.68   10.40
   1  -2 -11  184.98    8.70
   1  -2 -11  174.78    8.80
   1   2 -10   99.99    7.30
   1   2 -10   89.19    6.90
   1   2 -10   75.29    6.70
  -1   2  10   85.19    5.50
  -1   2  10   89.69    5.60
   1   2 -10   98.29    6.80
  -1   2  10   90.79    6.60
   1  -2 -10   78.99    6.50
   1  -2 -10   82.59    5.30
   1  -2 -10   85.19    5.10
  -1  -2  10   88.99    5.90
  -1  -2  10   95.19    7.30
  -1  -2  10   85.99    6.80
   1   2  -9  236.08   12.60
   1   2  -9  257.17   12.00
  -1   2   9  250.77   11.00
  -1   2   9  239.88   10.80
   1   2  -9  268.07   13.20
  -1   2   9  237.08   12.20
   1   2  -9  242.58   12.70
   1  -2  -9  243.98   10.50
  -1  -2   9  249.88   12.70
  -1  -2   9  270.07   13.10
  -1  -2   9  251.47   11.50
   1  -2  -9  243.78   10.60
   1  -2  -9  247.88   12.40
   1   2  -8   63.09    5.50
  -1   2   8   61.29    5.00
  -1   2   8   57.99    3.90
  -1   2   8   53.39    3.80
   1   2  -8   54.19    5.00
   1   2  -8   56.49    5.00
   1  -2  -8   56.89    3.60
  -1  -2   8   63.09    5.40
   1  -2  -8   72.59    5.30
  -1  -2   8   52.19    4.10
   1  -2  -8   64.89    3.90
  -1   2   7  571.54   20.70
  -1   2   7  561.24   22.30
   1   2  -7  541.85   22.80
  -1   2   7  549.45   20.60
   1   2  -7  575.74   23.00
   1   2  -7  563.54   21.70
   1   2  -7  569.44   22.70
   1  -2  -7  562.34   20.30
  -1  -2   7  546.55   21.30
  -1  -2   7  569.14   22.80
   1  -2  -7  543.85   22.20
   1  -2  -7  542.05   20.30
  -1   2   6 1417.26   48.10
  -1   2   6 1410.96   49.80
  -1   2   6 1452.85   48.00
   1   2  -6 1347.17   50.19
   1   2  -6 1375.16   49.00
   1   2  -6 1356.86   49.99
   1   2  -6 1491.05   50.59
  -1  -2   6 1329.77   49.99
   1  -2  -6 1394.16   49.70
   1  -2  -6 1324.47   47.70
  -1  -2   6 1381.36   48.80
   1  -2  -6 1397.16   47.80
  -1   2   5  298.37   11.30
   1   2  -5  316.87   13.60
   1   2  -5  316.67   12.50
   1   2  -5  281.57   13.00
  -1   2   5  302.87   13.00
  -1   2   5  298.37   11.50
   1   2  -5  301.17   13.40
   1  -2  -5  290.87   11.30
   1  -2  -5  302.27   12.90
   1  -2  -5  303.37   11.30
  -1  -2   5  276.07   13.00
  -1  -2   5  294.07   12.10
   1   2  -4 2347.47   84.59
  -1   2   4 2414.26   82.69
   1   2  -4 2549.34   84.99
   1   2  -4 2388.36   84.79
  -1   2   4 2454.75   84.29
  -1  -2   4 2532.25   84.69
   1  -2  -4 2429.16   82.79
   1  -2  -4 2506.25   84.29
  -1   2   3  573.54   19.50
   1   2  -3  526.05   21.60
   1   2  -3  554.54   20.10
   1   2  -3  531.35   21.00
  -1   2   3  543.55   19.20
   1   2  -3  552.04   21.10
   1  -2  -3  549.15   20.50
   1  -2  -3  535.75   19.40
   1  -2  -3  587.14   19.40
  -1  -2   3  521.75   20.90
  -1  -2   3  544.25   20.00
  -1  -2   3  504.75   20.50
   1   2  -2   35.40    2.80
   1   2  -2   33.60    2.50
  -1   2   2   31.00    2.70
  -1   2   2   30.30    2.10
   1   2  -2   28.10    2.80
   1   2  -2   36.40    2.60
  -1   2   2   34.40    2.20
   1  -2  -2   32.80    2.20
  -1  -2   2   35.70    3.20
  -1  -2   2   26.80    2.60
   1  -2  -2   32.30    2.30
   1  -2  -2   31.30    2.60
   1   2  -1  398.66   15.10
  -1   2   1  395.66   14.60
  -1   2   1  399.36   14.70
  -1   2   1  409.26   14.90
   1   2  -1  397.06   15.00
   1   2  -1  406.36   15.00
  -1   2   1  419.76   15.10
   1   2  -1  387.76   15.30
  -1  -2   1  387.96   15.00
   1  -2  -1  363.16   14.60
   1  -2  -1  400.96   15.00
  -1  -2   1  391.46   14.90
  -1  -2   1  395.26   15.50
   1  -2  -1  391.26   14.70
  -1   2   0   69.99    3.80
  -1   2   0   69.39    3.80
  -1   2   0   68.39    3.60
  -1   2   0   66.99    3.80
   1   2   0   70.29    3.90
   1   2   0   67.09    3.60
   1   2   0   68.39    3.90
   1  -2   0   65.69    3.60
  -1  -2   0   60.79    3.90
  -1  -2   0   65.89    3.60
  -1  -2   0   56.19    3.60
   1  -2   0   66.39    3.80
   1   2   1 1093.89   38.40
  -1   2  -1 1147.49   37.90
  -1   2  -1 1075.09   38.50
  -1   2  -1 1104.29   38.60
   1   2   1 1117.59   37.70
  -1   2  -1 1119.79   38.50
  -1   2  -1 1096.19   38.60
  -1   2  -1 1080.39   37.80
   1   2   1 1092.19   37.50
   1   2   1 1082.59   38.10
   1  -2   1 1109.89   38.50
  -1  -2  -1 1052.09   38.20
  -1  -2  -1 1058.99   38.30
   1  -2   1 1080.99   37.80
  -1   2  -2 1054.09   36.80
  -1   2  -2 1104.69   38.00
   1   2   2 1072.79   36.10
  -1   2  -2 1052.09   37.90
  -1   2  -2 1045.30   36.80
  -1   2  -2 1099.49   37.90
   1   2   2 1037.10   36.20
   1   2   2 1066.29   37.00
   1   2   2 1029.10   38.40
  -1  -2  -2 1078.39   37.10
   1  -2   2 1022.20   37.70
  -1  -2  -2 1079.19   37.60
  -1   2  -3 1494.15   52.49
  -1   2  -3 1447.46   51.29
   1   2   3 1449.95   50.89
  -1   2  -3 1327.97   50.99
   1   2   3 1471.15   49.00
  -1   2  -3 1486.85   49.99
   1   2   3 1428.06   49.99
  -1  -2  -3 1496.35   50.19
   1  -2   3 1473.35   51.19
   1  -2   3 1400.96   49.80
  -1  -2  -3 1464.55   49.10
  -1  -2  -3 1456.75   50.79
   1  -2   3 1494.35   52.49
   1   2   4   56.79    4.20
  -1   2  -4   61.49    3.50
   1   2   4   58.19    3.60
  -1   2  -4   61.59    4.60
   1   2   4   57.19    2.70
  -1   2  -4   54.79    4.20
   1  -2   4   67.69    4.50
  -1  -2  -4   54.59    3.40
   1  -2   4   49.10    4.30
  -1  -2  -4   58.79    4.20
   1  -2   4   55.49    3.40
  -1  -2  -4   59.99    2.70
   1   2   5  476.65   16.60
  -1   2  -5  483.45   17.80
   1   2   5  438.76   18.50
  -1   2  -5  439.76   18.90
  -1   2  -5  486.15   19.30
   1   2   5  484.05   17.70
   1  -2   5  453.55   19.10
  -1  -2  -5  477.55   18.70
   1  -2   5  461.25   19.00
  -1  -2  -5  471.05   16.40
   1  -2   5  475.85   17.60
  -1  -2  -5  464.85   17.50
  -1   2  -6  651.53   23.70
   1   2   6  670.03   23.60
   1   2   6  627.94   22.40
   1   2   6  613.74   24.60
  -1   2  -6  645.14   25.30
  -1   2  -6  645.34   25.10
   1  -2   6  628.54   23.30
   1  -2   6  645.24   25.20
  -1  -2  -6  630.24   22.10
  -1  -2  -6  608.24   24.60
  -1  -2  -6  632.04   23.30
   1  -2   6  616.44   25.00
  -1   2  -7  274.77   12.00
  -1   2  -7  277.47   13.20
   1   2   7  268.57   11.70
  -1   2  -7  264.87   13.20
   1   2   7  267.97   12.80
   1   2   7  281.27   10.80
   1  -2   7  280.27   13.20
  -1  -2  -7  295.87   13.00
   1  -2   7  275.67   11.70
  -1  -2  -7  288.87   10.60
  -1  -2  -7  277.47   11.60
   1  -2   7  290.77   13.50
  -1   2  -8    1.80    1.80
  -1   2  -8    2.10    1.50
  -1   2  -8    2.20    1.60
   1   2   8    1.70    0.80
   1   2   8    1.40    1.20
   1   2   8   -0.30    1.40
  -1  -2  -8    1.90    1.50
  -1  -2  -8    0.70    0.80
   1  -2   8   -0.20    1.40
   1  -2   8    1.10    1.40
  -1  -2  -8    2.30    1.50
   1  -2   8    2.10    1.30
  -1   2  -9  509.65   22.00
   1   2   9  498.45   21.60
  -1   2  -9  512.85   22.20
  -1   2  -9  513.35   22.30
   1   2   9  534.15   19.60
   1   2   9  526.35   20.60
  -1  -2  -9  516.25   20.30
   1  -2   9  522.25   20.40
  -1  -2  -9  511.55   21.60
   1  -2   9  510.15   23.90
   1  -2   9  532.15   22.20
  -1  -2  -9  504.85   19.00
  -1   2 -10    2.50    2.40
  -1   2 -10    0.20    2.00
   1   2  10   -0.20    1.30
   1   2  10    3.10    1.40
  -1   2 -10    5.50    2.30
   1   2  10    3.80    1.60
   1  -2  10    2.00    1.20
   1  -2  10    2.30    2.30
  -1  -2 -10   -1.80    1.40
  -1  -2 -10    2.80    2.10
   1  -2  10    2.00    1.90
   1   2  11   45.20    3.80
   1   2  11   38.70    5.10
  -1   2 -11   37.80    5.50
   1   2  11   43.20    5.10
  -1   2 -11   40.60    5.70
  -1   2 -11   42.10    5.10
  -1  -2 -11   47.20    4.50
   1  -2  11   32.90    5.30
  -1  -2 -11   40.20    3.40
   1  -2  11   39.10    5.70
   1  -2  11   41.30    4.00
  -1  -2 -11   51.99    5.30
  -1   2 -12    4.60    2.60
   1   2  12    5.90    2.60
   1   2  12   11.70    2.40
  -1   2 -12    5.30    2.90
  -1  -2 -12    5.70    2.60
  -1  -2 -12    4.00    2.40
   1  -2  12    8.40    2.40
   1  -2  12    9.40    3.30
  -1  -2 -12   12.70    2.40
  -1   2 -13   52.79    5.30
  -1   2 -13   46.90    6.60
   1  -2  13   54.69    5.90
  -1  -2 -13   53.19    5.70
  -1  -2 -13   54.39    5.20
   1  -2  13   54.69    5.20
  -1  -2 -13   60.79    4.50
  -1   2 -14   30.40    5.80
  -1   2 -14   45.00    6.00
   1   2  14   37.20    4.70
   1   2  14   45.80    6.10
  -1  -2 -14   43.70    6.10
  -1  -2 -14   52.49    6.10
  -1  -2 -14   39.60    4.00
   1  -2  14   40.10    6.50
  -1   2 -15  186.78   12.50
  -1   2 -15  181.18   11.30
   1   2  15  178.28    9.80
   1  -2  15  185.18   12.10
  -1  -2 -15  169.28   11.60
  -1  -2 -15  178.58   10.50
  -1  -2 -15  169.58    9.40
  -1   2 -16   23.50    4.70
  -1   2 -16   21.70    5.20
   1   2  16   27.60    4.40
   1  -2  16   29.00    6.00
  -1  -2 -16   25.80    4.40
  -1  -2 -16   18.10    4.70
  -1   2 -17   39.40    7.10
   1   2  17   35.00    5.00
  -1   2 -17   50.89    7.10
  -1  -2 -17   32.30    4.90
   1  -2  17   42.70    7.10
  -1  -2 -17   44.40    6.70
   1   2  18   90.09    7.10
  -1   2 -18   69.29    9.30
  -1   2 -18   59.39    8.10
   1  -2  18   80.79   10.20
  -1  -2 -18   74.39    9.40
  -1  -2 -18   75.59    7.30
  -1   3  17  120.19    7.90
   1   3 -17  108.39   10.30
  -1   3  17  106.29    9.60
   1   3 -17  128.89   10.10
   1  -3 -17  112.49    7.90
   1  -3 -17  101.79   10.10
   1  -3 -17  109.19    7.70
  -1  -3  17  114.39   10.70
   1   3 -16    2.30    3.40
  -1   3  16    2.10    2.20
   1   3 -16    0.60    3.00
  -1   3  16    2.70    3.20
   1  -3 -16    1.40    2.80
   1  -3 -16    3.90    2.80
  -1  -3  16    1.30    3.20
   1  -3 -16    3.30    2.50
   1   3 -15    9.30    3.20
  -1   3  15    0.50    2.70
  -1   3  15   14.10    2.90
   1   3 -15   13.50    4.70
  -1  -3  15    6.90    3.90
   1  -3 -15    5.70    3.50
   1  -3 -15    5.90    2.50
   1  -3 -15   11.90    2.80
  -1   3  14   39.30    4.80
   1   3 -14   39.20    5.80
  -1   3  14   26.70    3.90
   1   3 -14   39.10    6.50
   1  -3 -14   34.70    3.70
   1  -3 -14   34.00    5.80
   1  -3 -14   33.80    4.30
  -1  -3  14   29.70    5.70
   1   3 -13   33.80    5.20
   1   3 -13   23.40    5.10
  -1   3  13   28.90    4.00
  -1   3  13   30.00    4.00
   1  -3 -13   30.90    3.80
   1  -3 -13   21.60    3.20
  -1  -3  13   23.60    5.10
   1  -3 -13   32.30    5.40
   1   3 -12   20.60    4.70
  -1   3  12   18.60    3.20
  -1   3  12   20.90    3.20
   1   3 -12   16.20    3.80
   1  -3 -12   18.10    5.00
  -1  -3  12   18.50    4.50
   1  -3 -12   19.90    3.00
  -1  -3  12   18.10    3.70
   1  -3 -12   18.00    2.70
  -1   3  11  438.96   17.70
   1   3 -11  453.25   19.60
  -1   3  11  453.55   18.10
   1   3 -11  401.36   20.80
   1  -3 -11  443.16   17.60
  -1  -3  11  443.16   21.00
   1  -3 -11  454.25   20.50
   1  -3 -11  434.66   17.10
  -1  -3  11  450.55   19.00
  -1   3  10   50.39    4.00
  -1   3  10   53.69    4.30
   1   3 -10   54.09    6.00
   1   3 -10   63.99    5.40
   1  -3 -10   55.39    4.00
  -1  -3  10   53.89    5.50
  -1  -3  10   54.69    5.50
   1  -3 -10   55.59    3.80
   1  -3 -10   50.49    5.10
  -1   3   9   18.20    3.90
  -1   3   9   21.10    2.70
   1   3  -9   12.60    3.00
   1   3  -9   18.00    4.00
   1   3  -9   13.70    3.30
   1   3  -9   16.00    3.70
  -1   3   9   16.60    2.60
   1  -3  -9   17.40    3.60
  -1  -3   9   18.10    3.20
   1  -3  -9   11.00    2.90
  -1  -3   9   16.50    3.50
   1  -3  -9   18.70    2.60
   1   3  -8   16.80    3.90
  -1   3   8   17.00    2.30
   1   3  -8   17.80    3.60
   1   3  -8    9.90    2.60
  -1   3   8   12.50    2.10
   1   3  -8   13.00    3.30
  -1   3   8    9.90    2.60
  -1  -3   8   17.00    2.80
   1  -3  -8   17.20    2.40
   1  -3  -8   12.90    2.00
  -1  -3   8    9.50    3.00
   1  -3  -8    8.50    2.70
  -1   3   7  216.28   11.20
   1   3  -7  224.88   10.70
   1   3  -7  216.28   11.90
  -1   3   7  215.38    9.30
   1   3  -7  255.57   12.60
  -1   3   7  219.18    9.40
   1   3  -7  215.78   11.50
   1  -3  -7  222.78    9.20
   1  -3  -7  223.88   11.30
   1  -3  -7  220.48    9.40
  -1  -3   7  212.78   11.70
  -1  -3   7  226.68   10.40
   1   3  -6   76.29    6.00
  -1   3   6   75.89    4.10
  -1   3   6   77.59    4.20
   1   3  -6   69.39    6.00
  -1   3   6   67.69    5.20
   1   3  -6   78.29    6.00
   1  -3  -6   78.79    5.70
  -1  -3   6   71.29    4.80
  -1  -3   6   81.79    6.00
   1  -3  -6   72.09    4.10
   1  -3  -6   73.19    4.00
   1   3  -5  182.78   10.00
   1   3  -5  172.88    9.70
  -1   3   5  157.58    9.00
   1   3  -5  153.88    9.20
  -1   3   5  187.58    7.70
   1   3  -5  183.58    8.70
  -1   3   5  184.98    7.70
   1  -3  -5  182.68    7.70
   1  -3  -5  184.88    7.80
  -1  -3   5  176.98    8.50
  -1  -3   5  175.78    9.50
   1  -3  -5  172.78    9.10
  -1   3   4   26.50    2.30
   1   3  -4   26.70    3.70
  -1   3   4   30.40    2.40
  -1   3   4   31.00    3.80
   1   3  -4   30.60    2.80
   1   3  -4   25.60    3.80
   1   3  -4   28.50    2.90
   1   3  -4   33.00    5.00
   1  -3  -4   30.00    2.50
   1  -3  -4   24.50    2.40
  -1  -3   4   34.50    4.20
   1   3  -3  133.69    6.90
  -1   3   3  138.29    6.30
   1   3  -3  133.89    7.50
   1   3  -3  132.09    7.60
   1   3  -3  134.09    6.80
   1   3  -3  140.39    7.80
  -1   3   3  132.19    7.30
  -1   3   3  136.79    6.20
  -1  -3   3  120.79    7.50
   1  -3  -3  138.59    7.30
   1  -3  -3  140.89    6.40
   1  -3  -3  134.49    6.40
  -1  -3   3  130.79    7.40
   1   3  -2  278.07   11.80
   1   3  -2  281.57   11.80
  -1   3   2  297.47   12.20
  -1   3   2  272.57   11.20
   1   3  -2  298.17   12.40
  -1   3   2  249.08   11.20
  -1   3   2  277.17   11.20
   1   3  -2  257.67   12.30
  -1  -3   2  280.17   12.70
  -1  -3   2  296.57   12.30
   1  -3  -2  270.77   11.40
   1  -3  -2  272.87   11.90
  -1   3   1   27.50    2.90
  -1   3   1   26.10    2.50
  -1   3   1   26.60    2.70
  -1   3   1   27.20    2.60
   1   3  -1   26.70    2.80
   1   3  -1   25.80    2.80
   1   3  -1   28.70    2.90
   1   3  -1   28.20    3.10
  -1  -3   1   30.90    2.90
  -1  -3   1   27.60    2.90
   1  -3  -1   31.10    2.80
   1  -3  -1   31.50    3.00
  -1  -3   1   33.10    3.40
   1   3   0    0.80    1.10
   1   3   0    0.10    1.10
  -1   3   0    1.00    1.20
  -1   3   0    2.20    1.30
   1   3   0    1.10    1.40
  -1   3   0    0.80    1.10
  -1   3   0    0.80    1.20
   1   3   0   -0.20    1.20
   1  -3   0    0.70    1.20
   1  -3   0    2.00    1.60
  -1  -3   0    0.90    1.50
  -1  -3   0    0.20    1.30
  -1   3  -1    0.30    1.30
   1   3   1    1.90    1.10
   1   3   1    4.30    1.40
  -1   3  -1    3.80    1.70
   1   3   1    1.30    1.50
  -1   3  -1    3.70    1.70
  -1   3  -1    1.90    1.20
   1   3   1    2.60    1.40
  -1   3  -1    3.40    1.40
  -1   3  -1    3.00    1.60
   1  -3   1    2.60    1.30
  -1  -3  -1    2.90    1.40
  -1  -3  -1    1.80    1.70
   1   3   2   53.99    3.10
  -1   3  -2   50.59    3.60
   1   3   2   50.89    3.30
  -1   3  -2   52.19    4.30
  -1   3  -2   54.09    4.20
  -1   3  -2   57.69    4.40
  -1   3  -2   51.79    3.60
   1   3   2   52.29    4.00
  -1   3  -2   51.59    4.20
   1   3   2   54.59    4.30
  -1  -3  -2   56.99    4.10
   1  -3   2   46.70    3.90
  -1  -3  -2   54.79    4.10
   1   3   3   95.69    5.90
  -1   3  -3   99.79    5.30
  -1   3  -3   96.09    6.30
  -1   3  -3   97.49    6.30
   1   3   3   97.89    4.50
  -1   3  -3   94.79    5.20
   1   3   3   99.29    4.70
  -1   3  -3   90.29    6.10
   1  -3   3  104.39    6.20
  -1  -3  -3   96.69    5.50
  -1   3  -4   56.19    3.80
  -1   3  -4   63.69    5.10
   1   3   4   57.39    3.00
  -1   3  -4   52.49    4.60
   1   3   4   57.19    3.10
   1   3   4   62.89    4.60
  -1   3  -4   62.99    4.00
  -1  -3  -4   57.39    4.60
  -1  -3  -4   60.79    4.10
   1  -3   4   65.09    5.00
   1   3   5  336.87   11.80
   1   3   5  339.67   14.60
  -1   3  -5  303.47   14.60
   1   3   5  320.97   13.00
  -1   3  -5  318.57   13.20
  -1   3  -5  326.57   15.00
  -1   3  -5  315.97   14.90
   1  -3   5  337.67   14.90
   1  -3   5  307.97   13.00
  -1  -3  -5  309.97   14.20
  -1  -3  -5  313.47   13.10
   1   3   6    5.50    1.00
   1   3   6    7.00    2.10
   1   3   6    5.30    1.80
  -1   3  -6    8.00    2.40
  -1   3  -6    7.00    1.70
  -1   3  -6    4.20    2.00
  -1   3  -6    2.40    1.80
   1  -3   6   10.60    2.70
  -1  -3  -6    4.50    0.90
  -1  -3  -6    4.80    1.80
   1  -3   6    3.20    1.30
  -1  -3  -6    4.40    1.50
  -1   3  -7    3.70    1.60
   1   3   7    4.70    1.00
  -1   3  -7    8.20    2.60
   1   3   7    5.90    1.70
  -1   3  -7    1.30    2.00
   1   3   7    3.90    2.40
  -1   3  -7    3.30    2.40
  -1  -3  -7    4.70    2.10
  -1  -3  -7    5.30    1.00
   1  -3   7    6.40    1.80
  -1  -3  -7    2.50    1.60
   1  -3   7    6.90    2.70
   1   3   8    5.00    2.40
  -1   3  -8    2.90    2.00
  -1   3  -8    7.50    2.80
  -1   3  -8    8.50    3.00
   1   3   8    5.90    1.70
  -1   3  -8    2.70    2.00
   1   3   8    6.00    1.20
  -1  -3  -8    4.70    1.60
   1  -3   8    5.90    1.80
  -1  -3  -8    6.50    1.20
   1  -3   8    2.10    2.10
  -1  -3  -8    6.20    2.50
  -1   3  -9  162.48    8.90
   1   3   9  172.38    8.70
   1   3   9  158.08    9.80
  -1   3  -9  164.58   10.20
   1   3   9  170.08    7.20
  -1   3  -9  154.48   10.10
  -1   3  -9  173.18   10.70
  -1  -3  -9  168.68    8.40
  -1  -3  -9  163.68    6.80
  -1  -3  -9  154.28    9.70
   1  -3   9  160.58    8.50
   1  -3   9  171.98   10.40
   1   3  10   -0.40    1.10
  -1   3 -10   -0.40    2.10
  -1   3 -10    2.50    2.00
   1   3  10    0.40    1.80
  -1  -3 -10    0.20    0.90
  -1  -3 -10    1.90    1.80
   1  -3  10   -2.00    1.60
   1  -3  10    2.10    1.50
   1   3  11   -1.80    1.50
   1   3  11    1.20    1.20
  -1   3 -11    3.60    2.70
  -1   3 -11    0.50    1.90
   1  -3  11    4.70    2.40
  -1  -3 -11    1.00    1.20
  -1  -3 -11    1.30    1.80
   1  -3  11    0.70    1.40
  -1  -3 -11    1.60    2.00
   1   3  12   25.20    3.80
  -1   3 -12   27.80    4.60
   1   3  12   21.60    3.00
  -1   3 -12   20.10    5.40
   1  -3  12   20.30    3.70
  -1  -3 -12   23.30    3.60
  -1   3 -13    1.00    2.40
  -1   3 -13    1.20    2.20
   1   3  13    4.30    1.70
   1   3  13    0.10    2.20
   1  -3  13    3.30    3.00
  -1  -3 -13   -1.10    1.40
  -1  -3 -13    3.00    2.40
  -1  -3 -13    0.80    1.80
  -1   3 -14   82.39    8.40
   1   3  14   94.19    5.80
   1   3  14   88.69    7.30
  -1   3 -14   81.79    7.10
  -1  -3 -14   86.79    5.30
  -1  -3 -14  100.49    6.90
   1  -3  14   80.19    7.90
  -1  -3 -14   95.59    8.30
  -1   3 -15    4.10    3.60
   1   3  15   11.40    3.60
   1   3  15   11.30    2.80
  -1  -3 -15   10.50    3.10
   1  -3  15    5.80    3.40
  -1  -3 -15    5.50    2.00
  -1  -3 -15   11.50    4.20
  -1   3 -16    6.70    3.00
  -1   3 -16   -3.80    2.30
   1   3  16   -0.90    2.00
   1  -3  16   -1.00    3.40
  -1  -3 -16    2.60    2.50
  -1  -3 -16    0.70    2.90
  -1  -3 -16   -0.60    2.30
   1   3  17   34.90    4.40
  -1   3 -17   38.60    6.20
  -1  -3 -17   31.10    5.00
   1  -3  17   39.50    7.50
  -1  -3 -17   33.70    7.40
   1   4 -16  175.68   12.00
   1   4 -16  136.59   13.80
  -1  -4  16  144.19   12.70
   1  -4 -16  196.68   13.30
   1  -4 -16  180.58    9.50
   1   4 -15   25.00    6.00
   1   4 -15   19.20    4.50
  -1   4  15   15.90    3.50
  -1   4  15   16.50    3.60
   1  -4 -15   12.40    4.20
   1  -4 -15   18.10    3.00
   1  -4 -15   18.70    3.50
  -1  -4  15   24.50    5.70
  -1   4  14   11.70    2.40
   1   4 -14   13.60    4.10
   1   4 -14    3.50    3.00
  -1   4  14    5.10    2.50
   1  -4 -14    8.50    2.60
   1  -4 -14    7.50    2.40
   1  -4 -14    8.20    3.90
  -1  -4  14    2.00    3.80
  -1   4  13  118.99    6.70
  -1   4  13  107.49    7.10
   1   4 -13  108.29    9.80
   1   4 -13  134.69   10.90
   1  -4 -13  114.19    6.20
   1  -4 -13  110.19    9.10
  -1  -4  13  135.59   10.80
   1  -4 -13  126.69    9.70
   1   4 -12   39.50    5.80
   1   4 -12   50.99    7.50
  -1   4  12   45.70    4.10
  -1   4  12   36.90    3.60
  -1  -4  12   34.40    6.50
   1  -4 -12   49.90    4.10
   1  -4 -12   41.30    3.50
   1  -4 -12   53.09    6.90
  -1   4  11   72.39    4.80
  -1   4  11   71.79    5.20
   1   4 -11   82.89    8.00
   1   4 -11   82.39    6.60
   1  -4 -11   80.09    5.20
  -1  -4  11   78.19    7.80
   1  -4 -11   79.39    7.20
   1  -4 -11   76.59    4.70
  -1   4  10   80.09    4.90
  -1   4  10   74.29    5.00
   1   4 -10   83.79    9.00
   1   4 -10   82.69    6.50
  -1  -4  10   74.89    9.90
   1  -4 -10   78.39    8.00
  -1  -4  10   72.29    5.70
   1  -4 -10   67.29    4.70
   1   4  -9  381.36   19.80
   1   4  -9  412.06   18.30
  -1   4   9  406.36   16.10
  -1   4   9  393.96   16.30
   1  -4  -9  420.36   16.40
   1  -4  -9  422.66   19.30
  -1  -4   9  437.66   20.20
  -1  -4   9  413.66   17.80
   1   4  -8   70.19    5.60
  -1   4   8   72.39    4.50
   1   4  -8   61.09    6.60
  -1   4   8   72.19    4.70
  -1  -4   8   78.49    5.50
  -1  -4   8   67.29    6.60
   1  -4  -8   74.09    4.70
   1  -4  -8   67.79    6.00
   1  -4  -8   80.69    4.90
   1   4  -7    0.80    2.10
   1   4  -7   -0.80    2.20
  -1   4   7    0.60    1.10
   1   4  -7    2.00    2.50
  -1   4   7    0.10    2.10
   1   4  -7   -0.90    1.60
   1   4  -7   -2.00    1.10
  -1   4   7    0.70    1.50
   1  -4  -7    0.00    1.90
   1  -4  -7    0.50    1.20
  -1  -4   7   -0.20    1.20
   1  -4  -7    2.80    1.40
  -1  -4   7   -1.30    1.50
   1   4  -6   56.29    5.60
  -1   4   6   49.80    4.90
   1   4  -6   51.89    5.50
   1   4  -6   58.99    4.50
   1   4  -6   45.60    4.50
  -1   4   6   57.29    3.70
   1   4  -6   65.39    5.90
  -1   4   6   53.89    3.90
   1  -4  -6   52.49    5.20
   1  -4  -6   54.19    3.90
  -1  -4   6   54.69    5.70
   1   4  -5  181.38   11.60
   1   4  -5  185.08   10.60
   1   4  -5  194.48    9.50
   1   4  -5  177.38   10.80
  -1   4   5  188.48   10.20
  -1   4   5  183.78    8.20
  -1   4   5  181.48    8.30
  -1   4   5  176.38    8.50
   1   4  -5  187.68    9.50
  -1  -4   5  188.28   10.50
   1  -4  -5  180.58    8.70
   1  -4  -5  183.28   10.10
   1   4  -4   58.99    4.70
  -1   4   4   59.39    5.20
  -1   4   4   58.39    4.00
   1   4  -4   62.19    5.50
   1   4  -4   71.09    5.60
  -1   4   4   62.19    4.30
  -1   4   4   65.09    4.00
   1   4  -4   62.79    5.70
   1   4  -4   57.19    4.50
   1  -4  -4   55.29    4.90
  -1  -4   4   56.79    5.20
   1  -4  -4   63.19    4.40
  -1   4   3  636.24   25.30
  -1   4   3  674.53   26.70
   1   4  -3  700.43   27.10
  -1   4   3  679.83   25.10
   1   4  -3  686.33   26.10
   1   4  -3  642.44   26.90
   1   4  -3  697.73   27.60
  -1   4   3  699.83   25.30
   1   4  -3  677.63   26.10
  -1  -4   3  709.83   26.90
   1  -4  -3  649.54   26.20
   1  -4  -3  682.93   25.70
   1   4  -2   41.60    4.20
  -1   4   2   31.50    3.40
   1   4  -2   41.60    4.50
   1   4  -2   39.10    3.90
   1   4  -2   44.90    4.20
   1   4  -2   42.60    3.80
  -1   4   2   49.00    4.20
   1   4  -2   41.10    3.80
  -1   4   2   47.90    3.60
  -1   4   2   43.60    3.50
   1  -4  -2   38.70    3.80
   1  -4  -2   41.90    3.70
  -1  -4   2   39.70    3.90
  -1  -4   2   37.80    5.00
  -1   4   1  113.79    6.40
   1   4  -1  109.89    6.80
   1   4  -1  111.09    6.90
   1   4  -1  111.39    6.60
  -1   4   1  106.09    6.40
   1   4  -1  113.49    6.60
  -1   4   1  112.09    6.20
  -1   4   1  120.89    6.90
   1   4  -1  112.49    6.70
  -1  -4   1  115.29    7.50
   1  -4  -1  109.99    6.60
   1  -4  -1  100.89    6.50
   1   4   0   29.70    3.90
  -1   4   0   20.10    3.40
   1   4   0   21.80    3.40
  -1   4   0   22.30    3.10
   1   4   0   25.30    3.20
  -1   4   0   18.50    3.10
  -1   4   0   28.20    3.70
   1   4   0   24.60    3.30
  -1   4   0   24.10    3.60
   1  -4   0   28.20    3.50
  -1  -4   0   18.40    3.90
  -1  -4   0   34.40    4.20
   1   4   1  745.23   28.40
  -1   4  -1  772.82   29.00
   1   4   1  753.02   27.60
   1   4   1  729.53   27.90
  -1   4  -1  738.83   28.70
  -1   4  -1  747.03   28.30
  -1   4  -1  759.72   28.20
   1   4   1  762.32   28.90
  -1   4  -1  740.83   28.50
  -1  -4  -1  746.83   28.60
  -1  -4  -1  749.03   28.90
  -1   4  -2  163.38    8.80
  -1   4  -2  161.58    9.30
  -1   4  -2  146.79    8.10
   1   4   2  171.88    9.10
   1   4   2  182.08    9.00
   1   4   2  170.68    7.60
  -1   4  -2  156.18    8.90
   1   4   2  167.68    8.40
  -1   4  -2  164.88    8.90
  -1   4  -2  156.08    8.20
  -1  -4  -2  154.98    8.70
  -1  -4  -2  162.78    8.70
  -1   4  -3   35.40    3.20
  -1   4  -3   32.30    4.60
  -1   4  -3   30.00    4.40
   1   4   3   32.50    3.20
  -1   4  -3   31.10    4.30
  -1   4  -3   29.20    3.00
  -1   4  -3   39.10    4.20
   1   4   3   31.50    2.90
   1   4   3   32.80    2.70
   1   4   3   35.20    4.40
  -1  -4  -3   28.30    3.90
  -1  -4  -3   37.60    3.70
  -1   4  -4   75.99    6.40
  -1   4  -4   71.89    6.10
   1   4   4   78.39    4.20
  -1   4  -4   88.09    6.30
  -1   4  -4   78.49    6.10
   1   4   4   85.59    5.20
   1   4   4   72.49    6.00
  -1   4  -4   82.49    5.30
  -1   4  -4   81.09    5.10
   1   4   4   78.59    4.50
  -1  -4  -4   72.59    5.10
   1  -4   4   79.19    6.00
  -1  -4  -4   75.99    5.80
   1   4   5   38.90    2.60
   1   4   5   32.80    3.30
  -1   4  -5   41.20    3.40
  -1   4  -5   41.80    3.80
   1   4   5   35.40    4.90
   1   4   5   33.60    2.70
  -1   4  -5   41.70    5.50
  -1   4  -5   41.70    5.50
  -1   4  -5   42.90    6.20
  -1  -4  -5   41.90    3.90
   1  -4   5   37.40    5.20
  -1  -4  -5   39.00    4.90
  -1   4  -6   63.89    4.70
  -1   4  -6   52.49    5.40
  -1   4  -6   53.09    4.10
  -1   4  -6   37.40    5.50
   1   4   6   54.09    5.20
   1   4   6   49.30    3.10
  -1   4  -6   50.39    5.40
   1   4   6   47.70    4.10
   1   4   6   57.19    3.10
  -1  -4  -6   47.40    4.20
  -1  -4  -6   48.70    4.90
   1  -4   6   48.30    5.20
  -1   4  -7  567.54   25.90
  -1   4  -7  549.54   21.70
   1   4   7  525.25   21.00
   1   4   7  533.55   19.10
   1   4   7  534.65   19.10
  -1   4  -7  537.75   23.80
  -1   4  -7  530.15   21.20
  -1   4  -7  542.35   23.90
  -1  -4  -7  517.75   22.70
   1  -4   7  514.85   23.30
  -1  -4  -7  528.85   21.10
   1   4   8   30.10    3.70
   1   4   8   23.10    1.90
  -1   4  -8   29.50    5.20
   1   4   8   26.10    1.90
  -1   4  -8   26.90    3.90
  -1   4  -8   24.00    3.50
   1  -4   8   21.90    3.40
   1  -4   8   21.40    4.50
  -1  -4  -8   25.30    3.40
  -1  -4  -8   27.20    4.40
   1   4   9    1.40    1.70
  -1   4  -9    0.80    2.20
  -1   4  -9   -0.20    1.60
   1   4   9    2.30    0.90
  -1  -4  -9    3.00    2.30
   1  -4   9    3.10    2.80
   1   4  10   -0.50    0.70
  -1   4 -10    0.90    2.30
  -1   4 -10   -0.10    1.70
   1  -4  10    3.10    2.00
   1  -4  10    2.40    2.60
  -1  -4 -10    1.50    1.60
  -1  -4 -10   -3.50    2.10
   1   4  11  108.39    6.90
  -1   4 -11  108.19    7.80
   1   4  11  101.69    4.70
  -1   4 -11  105.89    9.40
   1  -4  11  107.29    8.80
  -1  -4 -11  112.59    6.80
   1  -4  11  100.79    6.90
  -1  -4 -11  104.49    4.50
  -1  -4 -11  101.99    8.40
  -1   4 -12    0.60    2.10
   1   4  12   -2.50    2.00
   1   4  12    0.60    0.90
  -1   4 -12   -6.30    2.00
  -1  -4 -12   -1.40    2.30
  -1  -4 -12   -0.60    1.80
  -1  -4 -12   -0.30    0.80
   1  -4  12    0.00    2.10
  -1   4 -13   94.49    9.30
   1   4  13   96.49    8.10
   1   4  13   97.79    4.60
   1  -4  13   96.79    8.70
  -1  -4 -13   90.39    4.30
  -1  -4 -13   99.99    8.50
  -1  -4 -13  119.09    7.20
  -1   4 -14   22.20    5.60
   1   4  14   24.30    2.00
   1   4  14   17.60    4.30
  -1  -4 -14   22.80    2.00
  -1  -4 -14   22.00    3.60
   1  -4  14   25.50    5.60
  -1  -4 -14   22.10    5.20
   1   4  15    0.50    1.20
  -1   4 -15    6.10    3.40
  -1   4 -15    0.50    2.30
   1   4  15    5.40    3.50
  -1  -4 -15   -2.80    1.30
  -1  -4 -15    1.90    2.40
   1  -4  15    2.20    3.50
  -1  -4 -15   -2.90    2.40
  -1   4 -16    7.50    3.00
  -1   4 -16    0.10    3.70
  -1  -4 -16    3.40    3.90
   1  -4  16   -2.90    3.80
  -1  -4 -16   -0.80    2.40
  -1   5  14   12.90    1.80
   1   5 -14   12.30    4.90
   1   5 -14    5.70    3.60
  -1  -5  14    7.50    4.60
   1  -5 -14   11.40    4.00
   1   5 -13    9.10    3.60
   1   5 -13   10.80    5.10
  -1   5  13   10.70    3.10
  -1   5  13   13.70    1.90
  -1  -5  13   18.50    5.50
   1  -5 -13   17.50    4.50
  -1   5  12   97.59    5.10
   1   5 -12   90.79    9.40
  -1   5  12   87.09    6.00
   1   5 -12   91.29    8.10
   1  -5 -12  100.09    8.60
  -1  -5  12   87.59    9.00
   1  -5 -12   99.09    6.20
  -1   5  11    5.80    2.10
  -1   5  11    1.90    1.60
   1   5 -11    2.30    3.50
  -1  -5  11    7.30    3.40
   1  -5 -11    5.70    2.10
   1  -5 -11    5.00    2.90
  -1   5  10   16.10    2.20
  -1   5  10   13.50    2.60
   1   5 -10   16.30    3.80
   1   5 -10   13.40    4.30
   1  -5 -10   20.40    3.10
   1  -5 -10   10.90    3.60
  -1  -5  10   13.10    4.00
  -1   5   9    4.40    1.90
  -1   5   9    2.60    1.70
  -1   5   9    6.40    1.70
   1   5  -9    9.40    3.90
   1   5  -9    5.30    2.80
  -1  -5   9    3.40    2.90
   1  -5  -9    5.70    2.80
   1  -5  -9    9.30    2.40
   1   5  -8   99.59    7.30
  -1   5   8   92.49    5.40
  -1   5   8   91.89    5.70
  -1   5   8   95.89    5.50
   1   5  -8   88.99    8.40
   1  -5  -8   94.09    7.60
   1  -5  -8   96.99    6.10
  -1  -5   8   94.49    9.30
   1   5  -7  169.48    9.80
  -1   5   7  152.48    7.70
   1   5  -7  149.69   10.80
  -1   5   7  160.28    8.00
  -1   5   7  157.68    8.10
   1  -5  -7  173.48   10.50
   1  -5  -7  166.28    8.60
  -1  -5   7  170.28   10.80
  -1   5   6  132.19    7.40
  -1   5   6  144.49    7.20
   1   5  -6  129.39    8.30
  -1   5   6  145.69    7.60
   1   5  -6  150.28   10.40
   1   5  -6  134.69    8.50
  -1  -5   6  137.09    9.50
   1  -5  -6  146.59    9.30
   1  -5  -6  148.89    8.00
  -1   5   5   71.69    4.90
   1   5  -5   77.09    5.90
  -1   5   5   79.59    5.00
  -1   5   5   69.99    5.00
   1   5  -5   77.59    5.90
   1   5  -5   83.79    7.40
   1  -5  -5   75.79    6.20
  -1  -5   5   66.29    6.30
   1  -5  -5   69.99    5.30
   1   5  -4    1.10    1.80
   1   5  -4    0.30    2.00
   1   5  -4    0.50    1.60
   1   5  -4   -0.70    1.50
   1   5  -4    2.60    2.30
  -1   5   4   -0.30    1.40
   1   5  -4    1.60    2.10
  -1   5   4    0.60    1.60
  -1   5   4    0.20    1.40
   1  -5  -4    2.30    1.90
   1  -5  -4    1.50    2.10
  -1  -5   4    1.10    1.90
   1   5  -3   43.10    5.30
  -1   5   3   42.80    4.10
  -1   5   3   48.20    4.80
   1   5  -3   47.60    5.70
  -1   5   3   43.90    4.00
   1   5  -3   48.50    6.00
   1   5  -3   47.30    4.50
   1   5  -3   37.70    5.70
   1   5  -3   39.60    5.40
   1  -5  -3   39.70    5.00
   1  -5  -3   44.60    5.70
   1   5  -2   74.69    6.70
   1   5  -2   88.49    6.30
  -1   5   2   84.89    5.50
  -1   5   2   83.99    5.90
   1   5  -2   87.39    6.70
  -1   5   2   84.79    5.70
  -1   5   2   83.09    6.20
   1   5  -2   73.39    5.90
  -1   5   2   84.79    6.50
   1   5  -2   92.79    6.60
   1   5  -2   86.59    6.30
   1  -5  -2   82.29    6.30
   1  -5  -2   84.29    6.30
  -1   5   1    6.80    2.40
  -1   5   1   10.30    2.40
   1   5  -1    9.40    2.70
   1   5  -1    6.50    2.40
  -1   5   1    4.70    2.20
  -1   5   1    8.50    2.80
   1   5  -1    6.40    3.00
   1   5  -1    7.40    3.00
   1   5  -1    9.90    2.70
  -1   5   1   11.10    2.70
   1   5  -1   11.90    2.80
   1  -5  -1    9.70    2.70
  -1  -5   1    9.60    3.20
   1   5   0  558.24   23.40
  -1   5   0  594.04   23.20
   1   5   0  584.04   23.60
  -1   5   0  567.14   23.50
   1   5   0  569.44   23.20
   1   5   0  564.84   23.70
  -1   5   0  533.35   23.40
   1   5   0  587.34   22.80
  -1   5   0  573.14   23.30
  -1   5   0  575.34   23.90
  -1   5   0  592.34   23.50
   1  -5   0  569.94   23.10
  -1  -5   0  580.14   23.50
  -1  -5   0  557.24   24.10
  -1   5  -1    5.00    2.30
  -1   5  -1    7.00    2.40
  -1   5  -1    3.30    2.00
   1   5   1    4.80    1.90
   1   5   1    4.90    2.30
  -1   5  -1    2.30    2.10
   1   5   1    0.30    2.00
  -1   5  -1    2.20    1.90
  -1   5  -1    1.40    1.70
  -1  -5  -1    6.90    2.60
  -1  -5  -1    3.50    2.10
  -1   5  -2  122.79    7.50
  -1   5  -2  133.89    8.20
   1   5   2  122.89    7.10
  -1   5  -2  121.49    8.50
  -1   5  -2  122.09    8.40
  -1   5  -2  118.79    8.00
   1   5   2  121.19    6.70
   1   5   2  136.69    9.60
  -1   5  -2  114.79    7.90
   1   5   2  135.69    7.70
  -1  -5  -2  116.89    7.90
  -1  -5  -2  102.79    7.40
  -1   5  -3  107.99    7.50
  -1   5  -3   86.29    7.00
   1   5   3  101.09    5.90
  -1   5  -3   94.69    7.50
  -1   5  -3   84.29    6.80
  -1   5  -3   94.39    6.50
   1   5   3   88.99    6.10
   1   5   3   98.69    5.50
  -1   5  -3   91.19    6.80
  -1  -5  -3   86.79    6.70
  -1  -5  -3   87.19    6.60
  -1   5  -4  351.46   17.60
   1   5   4  374.76   15.80
  -1   5  -4  377.86   16.40
  -1   5  -4  350.06   17.10
   1   5   4  352.86   14.30
  -1   5  -4  367.16   17.90
  -1   5  -4  363.76   16.10
  -1   5  -4  331.67   17.10
   1   5   4  401.06   15.10
  -1  -5  -4  384.06   16.60
  -1  -5  -4  348.17   16.90
   1   5   5    7.20    2.10
  -1   5  -5   12.80    3.50
  -1   5  -5    6.90    2.10
  -1   5  -5   13.70    3.80
  -1   5  -5   10.10    2.70
   1   5   5   10.40    2.50
   1   5   5    6.90    1.70
  -1  -5  -5   13.40    3.20
  -1  -5  -5   12.60    3.20
  -1   5  -6    3.00    1.80
   1   5   6    4.00    2.00
  -1   5  -6    6.00    3.40
   1   5   6    4.60    1.50
   1   5   6    5.10    1.30
  -1   5  -6    6.60    2.70
  -1   5  -6    0.40    2.00
  -1  -5  -6    4.30    2.10
   1  -5   6    6.40    3.10
  -1  -5  -6    3.90    2.40
  -1   5  -7  163.78   11.00
  -1   5  -7  153.58    8.90
   1   5   7  143.99    8.30
   1   5   7  142.69    6.40
   1   5   7  146.29    6.60
  -1   5  -7  158.48    8.90
  -1   5  -7  167.28   10.90
   1  -5   7  157.58   10.70
  -1  -5  -7  146.29    8.50
  -1  -5  -7  147.59    9.90
   1   5   8   10.70    1.30
  -1   5  -8   10.30    3.20
  -1   5  -8    8.80    2.80
  -1   5  -8   14.80    4.00
   1   5   8    8.60    1.20
   1   5   8    6.60    2.50
  -1   5  -8   11.60    2.90
  -1  -5  -8    9.60    2.60
   1  -5   8    3.70    2.80
  -1  -5  -8   11.80    3.70
   1   5   9    4.00    2.20
  -1   5  -9    4.80    2.90
  -1   5  -9    5.80    2.50
  -1  -5  -9    2.90    2.10
  -1  -5  -9    0.40    2.00
   1  -5   9    1.00    2.50
   1   5  10   59.69    5.40
  -1   5 -10   61.69    6.00
  -1   5 -10   65.79    7.30
  -1  -5 -10   66.89    5.50
  -1  -5 -10   62.19    6.70
   1  -5  10   64.59    8.20
  -1   5 -11   11.50    4.90
  -1   5 -11   10.20    3.20
   1   5  11    8.30    2.70
  -1  -5 -11    9.30    3.80
   1  -5  11   12.60    4.20
  -1  -5 -11   12.90    3.20
  -1   5 -12  121.89   11.00
  -1   5 -12  124.79    9.00
   1   5  12   97.29    7.40
  -1  -5 -12  118.59    9.70
   1  -5  12  110.39    9.70
  -1  -5 -12  135.89    8.00
  -1   5 -13    4.50    3.30
  -1   5 -13   -1.10    2.60
   1   5  13    2.60    3.30
  -1  -5 -13    1.90    3.30
  -1  -5 -13    8.20    2.80
   1  -5  13   -0.60    2.60
  -1   5 -14   79.89    7.30
  -1   5 -14   90.09    9.40
   1  -5  14   76.59    8.30
  -1  -5 -14   71.89    6.20
  -1  -5 -14   81.79    8.60
   1   6 -12   25.80    7.10
   1   6 -12   12.90    4.10
   1  -6 -12   10.50    4.80
   1  -6 -12   15.80    3.60
  -1  -6  12   25.40    5.90
   1   6 -11    5.80    2.90
  -1   6  11    8.70    1.40
   1   6 -11    9.40    5.90
   1  -6 -11    6.50    3.00
  -1  -6  11    8.40    4.10
   1  -6 -11   13.10    4.40
   1   6 -10   49.70    7.60
  -1   6  10   38.60    3.00
  -1   6  10   40.10    4.40
   1   6 -10   50.39    6.80
  -1   6  10   39.30    3.30
  -1  -6  10   45.90    7.10
   1  -6 -10   59.69    7.60
  -1   6   9    4.40    1.70
   1   6  -9   -1.00    3.10
   1   6  -9    0.20    2.20
  -1   6   9   -3.70    2.00
  -1   6   9    4.30    2.90
   1   6  -9    3.70    3.30
  -1  -6   9    2.00    3.30
   1  -6  -9    3.00    2.70
   1   6  -8   12.80    4.60
  -1   6   8   12.10    2.10
   1   6  -8   12.20    3.20
  -1   6   8   15.00    2.60
   1   6  -8    9.90    3.30
  -1   6   8    8.30    2.50
  -1  -6   8   11.90    4.10
   1  -6  -8   10.90    3.50
   1  -6  -8   18.60    3.30
   1   6  -7   -0.10    2.20
   1   6  -7    4.50    2.80
  -1   6   7   -1.90    2.00
  -1   6   7    0.10    1.40
   1   6  -7   -2.40    2.80
  -1   6   7    3.10    2.00
   1  -6  -7   -2.10    1.90
  -1  -6   7    0.10    2.70
   1  -6  -7    1.50    2.50
  -1   6   6    3.80    2.10
  -1   6   6    4.30    2.30
   1   6  -6    5.30    3.00
   1   6  -6    1.60    2.80
   1  -6  -6    4.60    2.90
   1  -6  -6    0.90    2.20
   1   6  -5   12.70    3.40
  -1   6   5   19.20    2.90
   1   6  -5    7.70    3.60
  -1   6   5   11.50    2.70
  -1   6   5    7.40    2.90
  -1   6   5    8.00    2.60
   1  -6  -5   11.70    3.30
   1  -6  -5   16.10    3.40
  -1   6   4  191.48    9.80
   1   6  -4  183.18   10.80
   1   6  -4  198.98   11.50
  -1   6   4  194.08    9.60
  -1   6   4  183.88   10.60
  -1   6   4  172.68    9.90
   1  -6  -4  188.78   11.20
   1   6  -3   26.00    4.30
   1   6  -3   19.00    4.10
  -1   6   3   20.80    4.20
   1   6  -3   19.30    4.50
  -1   6   3   26.70    3.90
  -1   6   3   26.60    4.10
  -1   6   3   28.20    3.80
   1   6  -2   16.10    3.40
  -1   6   2   14.00    3.20
  -1   6   2   18.10    3.80
   1   6  -2   11.50    3.70
  -1   6   2   16.70    3.00
   1   6  -2   20.40    3.90
   1  -6  -2   14.10    3.40
  -1   6   1   29.70    4.40
   1   6  -1   34.40    4.70
   1   6  -1   26.20    5.00
  -1   6   1   28.30    4.80
   1   6  -1   27.50    4.50
   1   6  -1   27.90    4.70
  -1   6   1   27.50    4.50
  -1   6   1   20.50    3.80
  -1   6   1   29.30    4.50
   1  -6  -1   29.90    4.60
  -1   6   0   16.80    3.60
   1   6   0   17.20    3.30
  -1   6   0   18.30    3.30
   1   6   0   17.70    4.20
  -1   6   0   19.00    4.10
  -1   6   0   15.30    3.80
   1   6   0   19.60    3.50
   1   6   0   17.40    3.70
  -1   6   0   17.80    3.30
   1   6   1    2.30    2.00
   1   6   1    7.20    2.60
   1   6   1    3.90    2.50
  -1   6  -1    4.50    2.30
  -1   6  -1    2.50    2.40
  -1   6  -1   -1.40    1.80
   1   6   1    2.70    2.50
  -1  -6  -1    6.00    2.90
   1   6   2  123.59    7.90
   1   6   2  117.69    7.00
  -1   6  -2  111.49    8.10
  -1   6  -2  124.29    9.10
   1   6   2  118.29    7.60
  -1   6  -2  121.19    8.00
  -1  -6  -2  128.09    8.70
  -1  -6  -2  113.69    8.60
  -1   6  -3    1.50    2.40
   1   6   3    2.70    1.90
   1   6   3   -2.20    1.40
  -1   6  -3   -0.80    1.80
  -1   6  -3   -0.80    1.50
   1   6   3   -0.30    1.90
  -1  -6  -3   -0.30    2.30
  -1  -6  -3   -4.50    1.30
   1   6   4   14.40    2.70
   1   6   4   17.20    3.40
   1   6   4   16.20    2.70
  -1   6  -4   12.10    3.90
  -1   6  -4   11.80    3.10
  -1   6  -4   13.30    4.30
  -1  -6  -4   15.50    3.90
  -1  -6  -4   12.80    3.50
  -1   6  -5    4.80    3.10
  -1   6  -5   12.30    3.30
   1   6   5    9.80    2.30
   1   6   5   11.20    3.00
  -1   6  -5   12.60    3.90
   1   6   5    4.90    1.80
  -1  -6  -5   10.30    3.50
  -1  -6  -5   10.90    3.70
  -1   6  -6   28.20    5.40
  -1   6  -6   26.50    4.30
   1   6   6   32.20    4.40
  -1   6  -6   24.50    4.90
   1   6   6   25.20    2.60
  -1  -6  -6   31.00    4.80
  -1  -6  -6   21.80    4.60
   1   6   7    3.10    1.10
  -1   6  -7   -1.90    2.60
  -1   6  -7   -3.10    2.60
  -1   6  -7   -0.50    1.60
   1   6   7   -0.40    1.30
  -1  -6  -7   -0.90    2.40
  -1  -6  -7    0.70    2.30
  -1   6  -8   28.90    6.10
  -1   6  -8   38.90    6.50
  -1   6  -8   38.40    5.40
  -1  -6  -8   34.40    5.10
  -1  -6  -8   30.30    5.50
  -1   6  -9   -3.00    2.50
  -1   6  -9    0.20    2.70
  -1  -6  -9   -5.90    1.90
  -1  -6  -9   -0.30    2.60
  -1   6 -10   10.00    4.80
  -1   6 -10    4.60    3.70
  -1   6 -10    2.50    2.80
  -1  -6 -10   11.70    3.40
  -1  -6 -10   11.40    4.40
  -1   6 -11   12.70    4.00
  -1   6 -11   18.50    6.60
  -1  -6 -11   17.50    3.70
  -1  -6 -11   16.10    5.00
   1   7  -7   16.60    5.30
  -1   7   7   23.40    4.30
   1   7  -7   23.00    6.30
   1   7  -7   18.20    4.30
   1  -7  -7   22.80    5.10
  -1   7   6   25.50    3.60
   1   7  -6   22.20    5.20
   1   7  -6   23.40    6.30
   1   7  -6   27.90    5.20
  -1   7   6   29.00    4.70
   1  -7  -6   30.20    5.50
   1   7  -5   18.40    4.40
  -1   7   5   11.00    3.10
  -1   7   5   17.70    3.70
   1   7  -5   13.50    3.90
  -1   7   5    6.70    2.60
   1   7  -5   13.70    5.30
   1  -7  -5   17.60    4.00
   1   7  -4   22.80    5.10
   1   7  -4   14.40    4.60
  -1   7   4   17.00    3.60
  -1   7   4   22.90    4.30
  -1   7   4   17.30    3.50
   1   7  -4   17.60    4.20
  -1   7   4   15.00    3.50
   1  -7  -4   15.20    4.50
  -1   7   3   56.69    6.60
   1   7  -3   35.80    5.70
   1   7  -3   60.99    6.30
  -1   7   3   47.10    6.20
   1   7  -3   58.59    8.20
  -1   7   3   47.40    5.10
   1  -7  -3   60.29    6.30
  -1   7   2   84.29    7.20
  -1   7   2   87.89    6.50
   1   7  -2   73.59    7.80
  -1   7   2   71.59    7.20
   1   7  -2   63.29    6.60
   1  -7  -2   70.99    6.90
   1   7  -1   65.79    6.50
  -1   7   1   53.79    5.30
   1   7  -1   54.49    7.40
   1   7  -1   53.29    5.80
  -1   7   1   56.89    7.20
  -1   7   1   57.59    6.00
   1   7   0    0.60    2.80
  -1   7   0    2.80    2.90
  -1   7   0   -0.80    2.40
   1   7   0    0.90    2.40
   1   7   0    3.90    2.60
  -1   7   0   -1.30    2.20
   1   7   1   12.80    3.00
  -1   7  -1   13.50    3.70
  -1   7  -1    5.80    3.40
  -1   7  -1    6.40    3.10
   1   7   1    9.30    3.40
   1   7   1   14.20    4.30
  -1   7  -2   39.90    6.40
   1   7   2   41.50    6.40
  -1   7  -2   49.99    6.40
   1   7   2   38.60    6.00
  -1   7  -2   41.30    5.70
   1   7   2   44.40    4.80
   1   7   2   48.50    6.00
   1   7   3   54.49    7.30
  -1   7  -3   47.40    6.60
   1   7   3   42.70    4.60
  -1   7  -3   42.60    5.80
  -1   7  -3   50.29    7.20
   1   7   3   54.19    7.10
  -1  -7  -3   59.19    6.30
  -1   7  -4   60.99    6.30
  -1   7  -4   60.19    8.20
   1   7   4   62.99    6.50
   1   7   4   55.19    4.80
  -1   7  -4   62.79    6.60
   1   7   4   62.19    5.40
  -1  -7  -4   54.19    7.00
  -1  -7  -4   68.09    7.00
  -1   7  -5   25.50    4.50
   1   7   5   18.80    4.40
  -1   7  -5   33.30    6.40
  -1   7  -5   27.40    5.50
  -1  -7  -5   18.00    4.70
  -1  -7  -5   27.70    5.00
   1   7   6   64.59    4.20
  -1   7  -6   58.19    8.70
  -1   7  -6   74.49    8.00
  -1   7  -6   51.89    6.90
  -1  -7  -6   59.29    6.40
  -1  -7  -6   71.19    8.50
  -1   7  -7   21.00    5.30
  -1   7  -7   21.60    4.60
  -1   7  -7   23.60    6.70
  -1  -7  -7   29.00    5.00
  -1  -7  -7   31.60    6.80
   2   0 -19    2.40    3.90
   2   0 -19   -2.50    3.10
  -2   0  19    6.10    3.30
   2   0 -18    3.30    3.50
   2   0 -18    7.20    3.70
  -2   0  18    2.10    3.00
   2   0 -17    2.30    2.80
  -2   0  17   -5.80    2.30
   2   0 -17   -1.50    2.20
   2   0 -16   15.60    4.30
   2   0 -16   11.90    3.70
  -2   0  16   15.10    3.60
   2   0 -15   -1.50    2.20
  -2   0  15    3.20    2.30
   2   0 -14    9.60    3.00
  -2   0  14   10.00    2.90
  -2   0  14    9.70    2.70
   2   0 -14    4.90    2.70
   2   0 -14    5.70    2.70
   2   0 -13    2.00    2.20
   2   0 -13    1.50    2.50
  -2   0  13    5.20    2.50
   2   0 -13    4.60    2.40
  -2   0  12    1.80    2.00
   2   0 -12    5.40    2.30
  -2   0  12    3.70    2.30
   2   0 -12    4.00    2.40
   2   0 -12    5.60    2.50
  -2   0  12    4.40    1.90
   2   0 -11    0.80    1.50
   2   0 -11    0.20    1.70
   2   0 -11    1.50    1.60
  -2   0  11   -1.20    1.60
  -2   0  11    0.80    1.60
  -2   0  10    1.50    1.70
   2   0 -10    3.30    1.90
   2   0 -10    4.10    2.00
  -2   0  10    5.30    2.00
  -2   0  10    4.70    2.10
   2   0 -10   16.30    3.20
   2   0  -9    1.80    1.70
  -2   0   9   -0.60    1.30
  -2   0   9   -0.70    1.20
   2   0  -9    0.00    1.50
   2   0  -9   -0.60    1.50
  -2   0   9    0.10    1.40
   2   0  -8  803.12   30.00
  -2   0   8  819.82   30.40
  -2   0   8  802.12   30.40
   2   0  -8  813.12   30.20
   2   0  -8  820.02   30.60
  -2   0   8  810.02   30.20
  -2   0   7    0.80    1.30
   2   0  -7   -0.50    1.40
  -2   0   7    1.10    1.20
  -2   0   7   -1.90    0.90
   2   0  -7    0.90    1.30
   2   0  -7   -0.60    1.20
   2   0  -6   18.50    2.40
  -2   0   6   14.70    2.40
  -2   0   6   15.70    2.40
  -2   0   6   16.60    2.30
   2   0  -6   15.40    2.20
   2   0  -6   18.80    2.70
  -2   0   5    0.00    0.80
   2   0  -5    2.00    1.10
  -2   0   5   -0.20    0.90
   2   0  -5   -0.90    0.90
  -2   0   5   -0.30    0.80
   2   0  -5    0.10    1.20
  -2   0   4 6599.84  228.28
   2   0  -4 6254.17  227.28
   2   0  -3    0.40    0.90
   2   0  -3   -0.10    0.70
  -2   0   3    0.20    0.70
   2   0  -3    0.50    0.80
   2   0  -3    0.60    1.00
  -2   0   3    0.10    0.80
  -2   0   2    2.30    0.80
   2   0  -2    1.30    0.80
   2   0  -2    0.60    0.50
  -2   0   2    0.70    0.50
   2   0  -2    0.00    0.60
  -2   0   2    0.60    0.50
   2   0  -1    0.10    0.30
  -2   0   1   -0.10    0.20
   2   0  -1    0.40    0.30
  -2   0   1    0.10    0.20
  -2   0   1   -0.10    0.20
   2   0  -1   -0.10    0.20
   2   0   0    0.20    0.20
  -2   0   0    0.00    0.20
  -2   0   0   -0.20    0.10
   2   0   0    0.00    0.30
  -2   0   0   -0.20    0.20
   2   0   0    0.10    0.20
   2   0   1   -0.10    0.30
  -2   0  -1    0.30    0.20
   2   0   1    0.20    0.30
  -2   0  -1    0.10    0.30
   2   0   1   -0.40    0.40
  -2   0  -1    0.20    0.40
   2   0   3   -0.80    0.90
  -2   0  -3    0.20    0.70
   2   0   3    0.60    0.80
  -2   0  -3   -1.60    0.60
  -2   0  -3   -0.10    0.70
   2   0   3   -0.60    0.60
   2   0   4  419.66   15.30
  -2   0  -4  395.16   15.10
   2   0   4  380.36   14.60
   2   0   4  397.46   14.70
  -2   0  -4  335.37   14.50
  -2   0  -4  437.46   14.80
  -2   0  -5    0.10    1.20
   2   0   5   -1.00    0.80
   2   0   5   -0.30    1.00
  -2   0  -5    0.00    1.00
  -2   0  -5   -0.50    0.80
   2   0   5    0.80    1.00
   2   0   6  960.00   33.70
  -2   0  -6  944.21   33.70
   2   0   6  944.11   34.30
  -2   0  -6  911.21   34.00
  -2   0  -6  947.31   33.70
   2   0   6  937.61   33.70
  -2   0  -7    0.10    1.20
   2   0   7    0.20    1.20
  -2   0  -7    0.30    1.50
   2   0   7   -1.00    1.20
  -2   0  -7   -0.20    1.20
   2   0   7    1.00    1.30
   2   0   8   58.69    4.40
   2   0   8   56.29    4.40
   2   0   8   59.29    4.80
  -2   0  -8   55.79    4.30
  -2   0  -8   56.69    4.30
  -2   0  -8   52.39    4.50
   2   0   9    0.20    1.50
   2   0   9   -0.70    1.20
  -2   0  -9    0.60    1.40
  -2   0  -9   -1.50    1.00
   2   0   9   -2.20    1.00
   2   0  10   83.09    6.00
  -2   0 -10   86.29    6.00
  -2   0 -10   97.09    6.60
   2   0  10   95.19    6.70
  -2   0 -10   94.19    6.40
   2   0  11    2.10    1.80
   2   0  11    1.90    1.90
  -2   0 -11    2.20    1.70
   2   0  11    2.00    1.60
  -2   0 -11   -0.20    1.70
  -2   0 -11   -0.10    1.60
   2   0  12  370.36   16.70
   2   0  12  346.87   16.40
  -2   0 -12  331.27   16.60
  -2   0 -12  358.56   16.40
  -2   0 -12  368.86   16.80
   2   0  12  395.06   17.70
   2   0  13    1.40    2.10
   2   0  13   -0.20    1.90
  -2   0 -13   -1.70    1.60
  -2   0 -13    1.50    2.40
   2   0  13   -0.60    2.20
  -2   0 -13   -0.50    1.80
   2   0  14  370.16   17.10
  -2   0 -14  327.87   17.00
  -2   0 -14  360.56   16.90
  -2   0 -14  347.07   17.00
  -2   0 -15    3.30    2.60
  -2   0 -15   -0.40    2.40
   2   0  15    0.00    1.90
  -2   0 -16  129.69    9.50
   2   0  16  125.19    8.90
  -2   0 -16  103.69    8.70
  -2   0 -17    4.50    2.90
   2   0  17   -0.60    2.30
  -2   0 -17    0.90    2.90
  -2   0 -18   14.20    4.60
   2   0  18   19.90    4.60
  -2   0 -18   16.40    4.70
  -2   0 -19    1.80    3.20
  -2   0 -19   -7.30    3.40
   2   0  19   -7.00    2.80
  -2   1  19   33.10    5.90
   2   1 -19   33.50    6.80
   2   1 -19   37.30    6.90
  -2  -1  19   45.40    7.80
   2  -1 -19   40.70    6.70
   2   1 -18    8.50    3.80
  -2   1  18    8.80    3.70
   2   1 -18    7.90    4.10
  -2  -1  18   10.20    4.00
   2  -1 -18    7.30    4.30
  -2   1  17    4.00    2.50
   2   1 -17    5.60    3.50
   2   1 -17    9.10    3.20
  -2  -1  17    0.60    2.80
   2  -1 -17   -0.30    2.80
   2  -1 -17    1.50    2.40
  -2   1  16  331.37   16.20
   2   1 -16  289.17   16.40
   2   1 -16  319.67   16.80
  -2  -1  16  302.07   16.80
   2  -1 -16  291.17   15.10
   2  -1 -16  313.97   16.80
   2   1 -15   -3.60    2.40
  -2   1  15   -4.40    2.20
  -2   1  15   -1.60    1.80
  -2  -1  15   -1.50    1.70
   2  -1 -15   -0.10    2.20
   2  -1 -15   -1.00    2.20
   2  -1 -15    0.00    2.20
   2   1 -14   19.50    4.30
  -2   1  14   16.70    4.30
   2   1 -14    9.90    3.20
  -2   1  14   20.70    4.10
  -2  -1  14   18.90    4.30
   2  -1 -14   17.40    3.90
   2  -1 -14   17.00    3.50
   2  -1 -14   20.40    3.70
  -2   1  13   16.90    3.60
   2   1 -13   15.30    3.70
   2   1 -13   15.40    3.90
  -2   1  13   13.70    3.10
   2   1 -13   16.30    3.80
   2  -1 -13   13.00    3.20
   2  -1 -13    8.10    2.40
  -2  -1  13   10.70    3.60
  -2  -1  13   12.50    3.30
   2  -1 -13   12.20    3.00
   2   1 -12  104.79    7.40
  -2   1  12   82.29    6.80
   2   1 -12   91.29    7.30
  -2   1  12   92.39    6.70
  -2   1  12  105.69    6.90
   2   1 -12  110.29    7.70
  -2  -1  12   90.89    7.30
   2  -1 -12   96.99    7.30
  -2  -1  12   95.89    7.40
   2  -1 -12   97.49    6.50
  -2  -1  12   91.39    6.80
   2  -1 -12  107.19    6.70
  -2   1  11  387.86   17.60
   2   1 -11  374.46   17.60
   2   1 -11  367.06   17.30
  -2   1  11  392.96   16.60
  -2   1  11  385.16   16.80
   2  -1 -11  387.66   17.70
   2  -1 -11  390.06   16.60
  -2  -1  11  398.96   17.90
   2  -1 -11  406.76   16.40
  -2  -1  11  377.76   17.70
  -2  -1  11  391.36   18.40
   2   1 -10  122.79    7.90
  -2   1  10  134.29    7.40
   2   1 -10  131.99    8.00
  -2   1  10  113.99    7.50
   2   1 -10  119.49    7.60
  -2   1  10  119.99    6.90
  -2  -1  10  126.69    8.00
   2  -1 -10  123.19    6.80
   2  -1 -10  122.39    7.90
  -2  -1  10  121.79    7.50
   2  -1 -10  118.19    6.90
  -2  -1  10  118.39    7.80
  -2   1   9   15.10    2.80
  -2   1   9   14.60    2.50
   2   1  -9   19.00    3.20
   2   1  -9   16.80    3.10
   2   1  -9   21.50    3.70
  -2   1   9   15.40    3.00
  -2  -1   9   17.50    3.10
  -2  -1   9   16.60    3.10
   2  -1  -9   19.40    2.70
   2  -1  -9   17.70    2.90
   2  -1  -9   12.70    3.00
  -2  -1   9   13.60    2.80
   2   1  -8  967.70   36.30
  -2   1   8  971.00   34.90
  -2   1   8  974.00   35.40
   2   1  -8  974.50   36.40
  -2   1   8  971.60   36.20
   2   1  -8  956.30   35.90
   2   1  -8  973.30   36.30
   2  -1  -8  963.70   35.00
   2  -1  -8  957.60   34.60
   2  -1  -8 1008.70   36.50
  -2  -1   8  969.70   38.10
  -2  -1   8  951.40   35.50
  -2  -1   8 1022.10   36.50
   2   1  -7 1608.04   57.99
  -2   1   7 1666.23   57.09
  -2   1   7 1595.64   57.79
   2   1  -7 1606.04   57.99
  -2   1   7 1688.23   56.59
   2   1  -7 1698.73   58.19
   2   1  -7 1633.74   57.59
   2  -1  -7 1668.43   57.89
  -2  -1   7 1664.93   58.09
  -2  -1   7 1648.94   57.29
  -2  -1   7 1597.24   58.09
   2  -1  -7 1613.04   56.29
   2  -1  -7 1603.24   56.89
   2   1  -6  464.55   18.50
  -2   1   6  472.05   17.70
   2   1  -6  473.45   18.20
   2   1  -6  463.25   18.60
   2   1  -6  490.25   18.70
  -2   1   6  459.25   18.40
  -2   1   6  453.95   17.10
  -2  -1   6  461.85   18.70
  -2  -1   6  456.85   17.90
   2  -1  -6  478.75   18.50
   2  -1  -6  464.15   17.50
   2  -1  -6  464.95   17.00
   2   1  -5  362.56   14.60
  -2   1   5  352.36   13.10
   2   1  -5  363.06   14.20
  -2   1   5  356.06   13.70
   2   1  -5  354.96   14.50
   2  -1  -5  352.36   14.30
   2  -1  -5  357.06   13.50
  -2  -1   5  370.26   14.70
  -2  -1   5  348.07   13.90
   2  -1  -5  359.46   13.00
   2   1  -4  326.77   12.80
   2   1  -4  322.87   12.80
  -2   1   4  320.37   12.00
   2   1  -4  306.57   12.20
  -2   1   4  313.47   12.50
   2   1  -4  301.37   12.60
  -2   1   4  319.37   11.20
   2  -1  -4  312.17   11.10
   2  -1  -4  322.37   12.50
   2  -1  -4  293.57   11.80
  -2  -1   4  319.67   12.20
  -2  -1   4  300.67   12.60
   2   1  -3  668.53   23.70
   2   1  -3  675.73   24.10
  -2   1   3  677.53   22.50
  -2   1   3  661.63   23.40
  -2   1   3  667.23   23.80
   2   1  -3  630.74   24.10
  -2  -1   3  685.43   24.20
   2  -1  -3  683.43   23.90
  -2  -1   3  669.43   23.60
   2  -1  -3  654.43   23.30
  -2  -1   3  650.53   24.20
  -2   1   2  826.42   28.70
   2   1  -2  819.02   29.10
   2   1  -2  860.71   29.30
   2   1  -2  846.12   28.90
  -2   1   2  801.22   28.90
   2  -1  -2  829.02   28.90
  -2  -1   2  830.92   29.10
   2  -1  -2  856.31   28.70
  -2  -1   2  796.92   29.30
  -2  -1   2  823.02   28.80
   2   1  -1  270.27   10.30
  -2   1   1  272.07   10.10
   2   1  -1  303.67   10.70
  -2   1   1  272.07   10.20
   2   1  -1  264.97   10.30
  -2  -1   1  280.57   10.70
  -2  -1   1  286.37   10.40
   2  -1  -1  274.67   10.30
   2  -1  -1  265.07    9.70
  -2  -1   1  278.27   10.30
   2  -1  -1  269.77   10.10
  -2   1   0  200.28    7.90
  -2   1   0  185.78    7.60
   2   1   0  200.18    7.90
   2   1   0  198.88    8.00
   2   1   0  212.28    7.50
  -2   1   0  215.18    7.40
  -2  -1   0  194.48    7.50
   2  -1   0  198.38    7.90
   2  -1   0  207.98    7.70
  -2  -1   0  210.18    7.90
  -2  -1   0  211.28    8.10
   2  -1   0  203.18    7.40
  -2   1  -1 1349.96   46.10
  -2   1  -1 1353.36   46.00
   2   1   1 1309.97   44.80
  -2   1  -1 1382.86   46.00
   2  -1   1 1324.47   46.00
   2  -1   1 1322.77   45.90
  -2   1  -2 2432.56   85.89
  -2  -1  -2 2312.87   88.09
   2   1   3    1.60    1.10
  -2   1  -3    2.00    0.70
  -2   1  -3    1.90    1.20
   2   1   3    1.30    0.40
  -2   1  -3   -0.60    1.00
   2   1   3    1.40    1.10
   2  -1   3    1.60    0.70
  -2  -1  -3    0.90    0.40
   2  -1   3    0.50    0.90
  -2  -1  -3    2.80    1.10
  -2  -1  -3   -0.60    0.80
   2  -1   3    0.90    0.90
  -2   1  -4    7.50    1.30
  -2   1  -4    9.30    2.00
   2   1   4   11.30    1.80
   2   1   4    9.70    1.00
  -2   1  -4   13.90    2.30
   2   1   4    9.30    1.80
   2  -1   4   10.90    2.00
  -2  -1  -4    9.50    1.10
  -2  -1  -4    9.40    1.70
   2  -1   4    9.00    1.30
   2  -1   4   11.50    2.10
  -2  -1  -4   10.70    1.90
  -2   1  -5  168.58    7.70
   2   1   5  141.29    7.00
   2   1   5  151.38    6.20
  -2   1  -5  144.09    6.60
   2   1   5  155.18    7.50
  -2   1  -5  147.99    7.60
  -2  -1  -5  145.79    6.10
  -2  -1  -5  162.08    7.40
   2  -1   5  150.08    6.60
   2  -1   5  146.99    7.50
   2  -1   5  137.69    7.60
  -2  -1  -5  152.38    7.00
   2   1   6   37.80    2.60
  -2   1  -6   44.20    3.30
   2   1   6   35.60    3.20
  -2   1  -6   33.60    4.10
   2   1   6   41.00    3.80
  -2   1  -6   40.00    3.70
  -2  -1  -6   40.20    3.50
   2  -1   6   43.70    3.10
   2  -1   6   39.50    3.70
  -2  -1  -6   32.10    3.30
   2  -1   6   37.00    3.80
  -2  -1  -6   38.20    2.60
  -2   1  -7  313.47   13.00
   2   1   7  314.87   12.50
   2   1   7  318.37   13.50
  -2   1  -7  347.17   14.10
   2   1   7  330.17   13.70
  -2   1  -7  294.87   13.90
   2  -1   7  315.67   12.90
  -2  -1  -7  297.37   12.20
   2  -1   7  319.37   14.20
  -2  -1  -7  315.47   13.60
   2  -1   7  311.57   13.80
  -2  -1  -7  302.17   13.10
   2   1   8  224.78   10.70
  -2   1  -8  224.28   10.40
   2   1   8  231.68    9.90
  -2   1  -8  220.28   11.10
   2   1   8  244.58   11.20
  -2   1  -8  238.98   11.50
  -2  -1  -8  235.38   12.20
   2  -1   8  222.28   11.40
   2  -1   8  209.08   12.00
  -2  -1  -8  225.68   10.50
  -2  -1  -8  229.98    9.80
   2  -1   8  219.28   10.10
  -2   1  -9   18.90    3.40
   2   1   9   14.60    2.30
   2   1   9   16.80    3.10
  -2   1  -9   18.20    3.10
   2   1   9   14.30    3.00
  -2   1  -9   14.70    2.80
  -2  -1  -9   19.80    2.60
   2  -1   9   15.80    3.50
   2  -1   9   13.20    3.00
   2  -1   9   15.90    2.70
  -2  -1  -9   19.00    3.30
   2   1  10   10.80    2.60
   2   1  10   13.40    3.00
  -2   1 -10   15.80    3.60
  -2   1 -10   11.70    2.80
  -2   1 -10   12.20    2.70
   2   1  10   11.40    2.20
  -2  -1 -10   11.60    2.30
  -2  -1 -10   13.20    3.10
   2  -1  10   16.80    3.00
   2  -1  10   11.50    2.90
  -2  -1 -10    6.90    2.30
   2  -1  10   15.10    3.30
  -2   1 -11   60.59    6.30
  -2   1 -11   52.79    5.10
   2   1  11   50.49    5.00
  -2   1 -11   62.79    6.00
   2   1  11   60.29    4.70
   2   1  11   60.49    5.30
   2  -1  11   65.69    5.80
  -2  -1 -11   61.19    5.50
  -2  -1 -11   56.79    5.40
   2  -1  11   60.49    4.90
   2  -1  11   58.99    5.80
  -2  -1 -11   56.49    4.50
   2   1  12    2.70    1.70
   2   1  12   -2.50    1.80
  -2   1 -12    0.40    1.90
  -2   1 -12    2.70    2.20
  -2   1 -12    1.70    2.10
   2  -1  12   -1.20    1.70
  -2  -1 -12    3.80    1.70
   2  -1  12    0.90    2.20
  -2  -1 -12    1.10    2.10
  -2  -1 -12    0.70    2.10
   2   1  13  185.08   10.00
   2   1  13  187.58   11.00
  -2   1 -13  175.08   10.30
  -2   1 -13  196.68   12.60
  -2   1 -13  186.28   11.40
  -2  -1 -13  172.18   10.40
  -2  -1 -13  184.48    9.70
  -2  -1 -13  181.88   10.90
   2  -1  13  177.48   10.20
   2  -1  13  178.18   10.90
  -2   1 -14   57.99    5.70
  -2   1 -14   65.49    6.70
   2   1  14   56.39    5.30
  -2  -1 -14   66.29    6.10
  -2  -1 -14   55.19    5.30
  -2  -1 -14   60.19    6.10
   2  -1  14   58.39    6.10
  -2   1 -15   61.79    6.60
   2   1  15   52.29    5.20
  -2   1 -15   52.09    5.60
   2  -1  15   44.70    6.30
  -2  -1 -15   53.89    7.00
  -2  -1 -15   51.89    5.30
  -2  -1 -15   56.49    6.90
  -2   1 -16   20.00    4.60
   2   1  16   15.40    3.60
  -2   1 -16   19.70    4.60
  -2  -1 -16   13.60    3.80
   2  -1  16   25.20    4.80
  -2  -1 -16   17.80    3.90
  -2   1 -17   -1.50    2.30
   2   1  17   -0.60    2.30
  -2   1 -17   -7.80    2.60
  -2  -1 -17   -0.10    2.80
  -2  -1 -17    3.60    2.80
   2  -1  17   -0.20    2.80
  -2   1 -18    5.80    3.20
   2   1  18    3.00    2.90
  -2   1 -18   -0.10    3.50
   2  -1  18   -0.60    3.10
  -2  -1 -18    2.10    3.70
  -2  -1 -18    7.40    3.90
  -2   2  18   45.50    6.30
   2   2 -18   33.00    6.40
   2   2 -18   27.40    6.00
   2  -2 -18   25.50    6.30
   2  -2 -18   34.70    5.60
  -2  -2  18   34.40    6.80
  -2   2  17    5.50    2.70
   2   2 -17    5.90    3.00
   2   2 -17    7.50    4.20
   2  -2 -17   14.20    4.10
  -2  -2  17   11.90    4.50
   2  -2 -17    2.00    2.80
  -2   2  16    2.90    3.00
   2   2 -16   -1.30    2.50
  -2   2  16    0.30    1.90
   2   2 -16   -2.60    2.60
   2  -2 -16   -1.50    2.30
   2  -2 -16   -3.60    2.50
   2  -2 -16    5.00    3.00
  -2  -2  16    1.10    2.50
  -2   2  15    2.10    2.60
  -2   2  15    3.40    2.10
   2   2 -15   -0.60    2.50
   2   2 -15    2.00    2.50
  -2  -2  15    4.70    3.00
   2  -2 -15   -3.60    2.00
   2  -2 -15   -0.80    2.00
   2  -2 -15    3.00    2.30
   2   2 -14   63.59    6.40
  -2   2  14   74.89    6.10
   2   2 -14   65.69    7.10
  -2   2  14   74.59    6.10
   2  -2 -14   72.49    5.70
   2  -2 -14   70.09    5.60
  -2  -2  14   69.59    9.70
   2  -2 -14   77.49    7.10
  -2   2  13  160.18    9.40
  -2   2  13  177.38    9.50
   2   2 -13  181.08   10.70
   2   2 -13  179.48   11.50
   2  -2 -13  167.38    9.00
   2  -2 -13  178.98    9.10
   2  -2 -13  176.18   11.00
  -2  -2  13  154.18   10.60
   2   2 -12    4.70    2.60
   2   2 -12    0.10    2.10
  -2   2  12    2.00    1.80
  -2   2  12    2.00    1.60
   2  -2 -12    2.00    1.80
  -2  -2  12   -0.30    1.50
   2  -2 -12    0.20    2.10
   2  -2 -12    2.60    1.60
  -2  -2  12    2.60    2.70
   2   2 -11  280.47   14.70
  -2   2  11  275.37   14.30
   2   2 -11  265.27   14.70
   2   2 -11  311.87   15.40
  -2   2  11  283.57   13.10
  -2   2  11  289.57   12.70
   2   2 -11  295.57   14.30
   2  -2 -11  300.67   12.70
   2  -2 -11  296.17   12.50
  -2  -2  11  301.17   15.10
  -2  -2  11  272.77   13.40
   2  -2 -11  290.27   14.60
  -2   2  10   39.90    3.50
  -2   2  10   40.00    3.80
   2   2 -10   42.40    4.50
   2   2 -10   44.80    5.90
   2   2 -10   41.10    5.00
  -2   2  10   44.20    5.50
   2   2 -10   39.40    5.40
  -2  -2  10   44.60    5.70
   2  -2 -10   44.40    3.50
  -2  -2  10   45.20    4.20
   2  -2 -10   36.70    3.30
   2  -2 -10   35.10    4.90
   2   2  -9   95.09    6.30
   2   2  -9   88.29    6.70
  -2   2   9   86.79    6.40
   2   2  -9   91.39    6.70
  -2   2   9   90.29    5.20
  -2   2   9  100.29    5.70
   2   2  -9   89.09    6.80
  -2  -2   9   93.49    5.90
   2  -2  -9   87.49    4.90
   2  -2  -9   84.29    5.10
  -2  -2   9   84.39    6.50
   2  -2  -9   87.29    6.50
  -2   2   8   37.50    3.20
   2   2  -8   36.80    4.90
  -2   2   8   39.50    2.90
   2   2  -8   38.40    4.00
   2   2  -8   32.50    4.60
   2   2  -8   33.80    3.60
  -2   2   8   37.70    4.70
   2  -2  -8   35.10    4.50
   2  -2  -8   34.00    2.70
  -2  -2   8   38.50    4.80
   2  -2  -8   37.00    3.00
  -2  -2   8   37.50    3.40
  -2   2   7  839.52   29.80
  -2   2   7  806.12   31.70
   2   2  -7  852.41   32.50
   2   2  -7  852.01   31.40
   2   2  -7  837.22   32.50
   2   2  -7  864.21   32.40
  -2   2   7  854.41   30.40
  -2  -2   7  844.92   32.30
   2  -2  -7  839.72   29.50
  -2  -2   7  842.62   31.00
   2  -2  -7  833.02   30.10
   2  -2  -7  853.61   31.90
   2   2  -6   55.89    4.80
   2   2  -6   42.80    4.00
   2   2  -6   47.60    3.80
  -2   2   6   44.50    2.70
  -2   2   6   49.10    4.20
   2   2  -6   46.40    4.30
  -2   2   6   49.20    3.40
   2  -2  -6   44.70    3.10
   2  -2  -6   43.60    2.60
   2  -2  -6   46.00    4.10
  -2  -2   6   43.60    3.50
  -2  -2   6   46.20    4.40
  -2   2   5  335.27   13.90
   2   2  -5  308.87   14.20
  -2   2   5  318.57   12.00
   2   2  -5  321.87   14.10
   2   2  -5  336.17   13.50
  -2   2   5  339.77   12.80
   2   2  -5  315.37   14.30
   2  -2  -5  333.57   12.60
   2  -2  -5  341.27   12.00
   2  -2  -5  320.47   13.80
  -2  -2   5  337.47   13.40
  -2  -2   5  330.67   14.20
  -2   2   4  714.53   24.90
  -2   2   4  730.83   25.70
   2   2  -4  713.83   27.40
  -2   2   4  686.93   26.60
   2   2  -4  692.03   27.20
   2   2  -4  719.73   26.30
   2   2  -4  777.02   27.20
   2  -2  -4  719.63   26.60
  -2  -2   4  791.62   27.40
   2  -2  -4  687.13   24.90
   2  -2  -4  715.83   25.60
  -2  -2   4  726.23   26.30
  -2  -2   4  723.63   27.40
   2   2  -3  750.92   27.30
  -2   2   3  767.82   27.60
  -2   2   3  735.33   26.00
  -2   2   3  761.32   26.70
   2   2  -3  789.42   28.20
   2   2  -3  746.13   27.80
  -2  -2   3  776.72   27.90
   2  -2  -3  790.02   27.60
  -2  -2   3  735.33   28.20
   2  -2  -3  743.23   26.10
   2  -2  -3  734.93   26.70
   2   2  -2  106.99    5.50
  -2   2   2  117.09    5.30
   2   2  -2  119.09    5.90
   2   2  -2  123.19    6.20
  -2   2   2  107.09    5.60
   2   2  -2  114.49    5.60
  -2   2   2  110.79    4.80
   2  -2  -2  118.29    5.60
  -2  -2   2  118.49    5.90
   2  -2  -2  119.99    5.00
  -2  -2   2  121.59    6.30
   2  -2  -2  104.29    5.20
  -2   2   1    1.10    0.70
   2   2  -1    1.20    0.80
  -2   2   1    0.50    0.80
   2   2  -1    0.30    1.00
  -2   2   1    0.70    0.80
   2   2  -1   -0.40    0.80
   2   2  -1    0.60    0.90
  -2   2   1   -0.10    0.70
  -2  -2   1   -0.10    0.80
  -2  -2   1   -0.20    1.10
   2  -2  -1    1.30    1.00
   2  -2  -1   -0.10    0.70
   2   2   0   85.09    4.60
   2   2   0   87.39    4.60
  -2   2   0   86.19    4.50
  -2   2   0   92.09    4.50
  -2   2   0   91.49    4.70
  -2   2   0   85.49    4.20
   2   2   0   85.69    4.20
  -2   2   0   92.39    4.50
  -2  -2   0   82.09    4.20
  -2  -2   0   87.69    4.80
  -2  -2   0   78.59    4.50
   2  -2   0   75.69    4.50
   2  -2   0   82.69    4.10
  -2   2  -1  642.04   23.60
  -2   2  -1  653.53   23.60
  -2   2  -1  637.14   22.80
   2   2   1  628.44   23.60
  -2   2  -1  692.33   23.90
   2   2   1  650.83   22.50
  -2   2  -1  660.23   23.70
   2   2   1  657.63   23.40
  -2  -2  -1  606.74   22.40
   2  -2   1  628.24   22.70
  -2  -2  -1  620.54   23.50
  -2  -2  -1  655.73   23.60
  -2   2  -2   45.90    3.40
   2   2   2   44.80    3.10
   2   2   2   43.60    2.20
  -2   2  -2   42.70    2.60
  -2   2  -2   47.30    3.50
   2   2   2   44.70    2.10
   2   2   2   43.60    3.20
  -2   2  -2   47.90    2.70
  -2  -2  -2   44.90    3.10
   2  -2   2   45.10    3.50
   2  -2   2   44.30    3.50
  -2  -2  -2   39.00    3.10
  -2   2  -3  146.89    7.40
  -2   2  -3  152.68    7.60
   2   2   3  143.29    6.70
  -2   2  -3  147.09    6.20
   2   2   3  144.89    7.20
   2   2   3  142.79    5.30
   2   2   3  146.59    5.20
   2  -2   3  141.19    7.30
   2  -2   3  145.49    6.20
  -2  -2  -3  146.49    6.80
   2  -2   3  143.39    7.40
  -2  -2  -3  138.19    7.00
   2   2   4   39.50    1.60
  -2   2  -4   44.00    3.90
   2   2   4   39.10    3.60
   2   2   4   40.00    3.10
  -2   2  -4   36.50    2.70
  -2   2  -4   42.90    3.60
   2  -2   4   42.00    3.60
   2  -2   4   37.20    3.70
  -2  -2  -4   40.20    3.20
  -2  -2  -4   36.50    3.50
   2  -2   4   38.40    2.60
   2   2   5   32.50    3.40
  -2   2  -5   33.20    4.00
  -2   2  -5   41.10    4.00
   2   2   5   33.40    3.90
  -2   2  -5   33.10    2.60
   2   2   5   32.80    1.80
  -2  -2  -5   37.50    3.40
  -2  -2  -5   34.40    1.60
   2  -2   5   29.20    3.80
  -2  -2  -5   30.80    2.80
   2  -2   5   34.40    2.60
   2  -2   5   30.50    3.80
   2   2   6  355.66   12.60
   2   2   6  331.77   15.00
  -2   2  -6  352.76   14.00
  -2   2  -6  367.06   15.70
   2   2   6  356.86   14.30
   2  -2   6  337.07   15.50
  -2  -2  -6  350.56   14.20
   2  -2   6  371.76   17.00
  -2  -2  -6  347.77   12.40
   2  -2   6  339.37   14.40
  -2   2  -7   68.29    4.70
  -2   2  -7   72.99    5.80
  -2   2  -7   76.39    5.60
   2   2   7   73.19    4.90
   2   2   7   68.19    3.60
   2   2   7   72.59    5.40
  -2  -2  -7   77.79    3.50
   2  -2   7   78.19    5.70
   2  -2   7   83.09    6.00
  -2  -2  -7   73.09    4.90
   2  -2   7   78.49    4.50
  -2  -2  -7   74.69    5.30
  -2   2  -8  678.13   27.00
   2   2   8  615.84   25.20
   2   2   8  678.73   23.80
  -2   2  -8  667.13   25.20
  -2   2  -8  705.83   27.10
   2   2   8  636.04   26.20
  -2  -2  -8  655.43   25.10
   2  -2   8  662.73   24.80
   2  -2   8  676.13   26.80
  -2  -2  -8  636.54   26.00
  -2  -2  -8  671.13   23.50
   2  -2   8  681.63   27.20
   2   2   9   81.89    4.40
  -2   2  -9   70.49    5.30
   2   2   9   77.29    5.50
  -2   2  -9   81.59    6.60
   2   2   9   80.49    7.00
  -2   2  -9   90.79    7.70
   2  -2   9   74.29    5.00
  -2  -2  -9   66.29    5.80
   2  -2   9   80.29    6.40
   2  -2   9   78.09    7.50
  -2  -2  -9   76.99    4.10
  -2  -2  -9   86.39    5.70
   2   2  10  159.78    7.50
   2   2  10  140.09    9.20
  -2   2 -10  159.78    8.70
  -2   2 -10  159.58    9.80
  -2   2 -10  149.39    9.80
   2   2  10  138.39    8.30
  -2  -2 -10  159.88    8.50
  -2  -2 -10  153.48    7.20
   2  -2  10  170.38    8.40
   2  -2  10  168.58   10.00
  -2  -2 -10  154.08    9.40
   2  -2  10  169.48   10.20
   2   2  11    7.70    2.20
  -2   2 -11    3.60    2.00
   2   2  11    5.20    1.80
  -2   2 -11    4.80    2.90
   2   2  11    3.70    2.50
  -2   2 -11    6.20    2.90
  -2  -2 -11    8.70    2.50
   2  -2  11    7.10    2.30
  -2  -2 -11    3.80    2.10
   2  -2  11    5.10    2.80
  -2  -2 -11    6.50    1.70
  -2   2 -12   94.59    6.70
  -2   2 -12   86.79    7.60
   2   2  12   96.99    7.10
   2   2  12   80.39    5.50
   2  -2  12   82.99    7.10
  -2  -2 -12   83.39    6.30
   2  -2  12   83.39    7.10
  -2  -2 -12  105.49    7.70
  -2  -2 -12   92.69    5.40
   2   2  13   39.10    5.40
  -2   2 -13   29.00    4.60
   2   2  13   32.20    4.00
  -2   2 -13   31.40    5.80
  -2  -2 -13   29.40    4.50
   2  -2  13   30.60    4.50
   2  -2  13   27.20    5.20
  -2  -2 -13   30.40    5.00
  -2  -2 -13   32.50    3.40
   2   2  14   34.00    5.40
   2   2  14   22.10    3.50
  -2   2 -14   28.30    4.40
  -2   2 -14   28.60    5.30
  -2  -2 -14   37.80    5.30
  -2  -2 -14   36.30    5.80
  -2  -2 -14   26.40    3.60
   2  -2  14   25.50    5.20
   2   2  15  109.69    7.30
  -2   2 -15  117.89    9.80
  -2   2 -15  126.69    9.10
  -2  -2 -15  113.69    7.10
  -2  -2 -15  119.49    8.30
   2  -2  15  117.69    9.60
  -2  -2 -15  128.89    9.40
   2   2  16   47.40    4.80
  -2   2 -16   52.99    6.60
  -2   2 -16   59.29    8.10
   2  -2  16   57.19    7.90
  -2  -2 -16   48.10    4.90
  -2  -2 -16   58.09    6.40
  -2  -2 -16   56.99    7.70
   2   2  17   22.60    4.00
  -2   2 -17   24.60    5.60
  -2   2 -17   24.30    5.30
   2  -2  17   18.40    5.40
  -2  -2 -17   20.60    4.70
  -2  -2 -17   18.60    4.00
  -2  -2 -17   16.10    4.40
   2   2  18    6.60    2.80
  -2   2 -18   15.90    4.30
   2  -2  18   13.20    5.50
  -2  -2 -18   15.10    4.80
  -2  -2 -18    1.50    3.50
   2   3 -18    2.50    3.80
   2   3 -18    6.90    4.90
  -2   3  18   -1.40    2.40
   2  -3 -18    0.60    4.00
  -2  -3  18    4.10    4.00
   2  -3 -18   10.30    3.30
  -2   3  17   92.79    7.60
   2   3 -17  111.19   10.40
  -2   3  17   94.59    7.20
   2   3 -17   92.19    9.50
   2  -3 -17   92.69    8.90
   2  -3 -17  101.19    7.00
   2  -3 -17  100.19    7.70
  -2  -3  17   95.09   10.00
   2   3 -16    5.50    3.10
   2   3 -16    8.60    4.50
  -2   3  16    7.30    3.30
  -2   3  16   11.60    3.00
  -2  -3  16    6.80    4.10
   2  -3 -16   11.00    3.90
   2  -3 -16   10.80    3.20
   2  -3 -16    9.50    2.50
  -2   3  15   27.70    4.40
   2   3 -15   18.50    4.60
  -2   3  15   22.60    4.00
   2   3 -15   24.20    5.80
  -2  -3  15   21.50    4.80
   2  -3 -15   26.10    3.80
   2  -3 -15   24.60    3.60
   2  -3 -15   29.10    5.50
  -2   3  14   88.19    6.60
   2   3 -14   75.19    8.20
  -2   3  14   86.29    6.40
   2  -3 -14   91.19    6.00
   2  -3 -14   96.49    8.50
   2  -3 -14   89.29    5.90
  -2  -3  14  110.79    9.00
   2   3 -13   47.50    6.40
  -2   3  13   43.20    4.30
  -2   3  13   50.19    4.40
   2   3 -13   52.39    7.40
   2  -3 -13   44.50    6.40
   2  -3 -13   40.90    4.00
  -2  -3  13   48.50    7.00
   2  -3 -13   46.00    4.10
  -2   3  12   -2.60    1.50
  -2   3  12   -1.50    1.90
   2   3 -12    0.50    2.20
   2   3 -12   -0.50    1.80
   2  -3 -12   -0.10    1.30
  -2  -3  12   -2.10    2.00
   2  -3 -12    0.80    1.90
   2  -3 -12    0.70    1.40
  -2   3  11   67.09    4.70
  -2   3  11   74.09    5.20
   2   3 -11   63.79    6.90
   2   3 -11   72.89    6.20
   2  -3 -11   72.79    4.60
  -2  -3  11   83.99    7.40
  -2  -3  11   68.09    5.50
   2  -3 -11   64.79    6.30
   2  -3 -11   75.19    4.80
   2   3 -10   18.30    3.70
  -2   3  10   17.80    2.90
   2   3 -10   12.90    3.90
   2  -3 -10   14.90    2.40
  -2  -3  10   10.40    3.00
  -2  -3  10   13.40    3.10
   2  -3 -10   11.80    3.10
   2  -3 -10   16.60    2.30
  -2   3   9   25.50    4.30
   2   3  -9   33.90    5.30
  -2   3   9   29.30    3.00
   2   3  -9   34.80    5.20
   2   3  -9   21.60    4.10
   2   3  -9   33.60    4.60
  -2   3   9   26.50    3.00
  -2  -3   9   30.10    4.80
   2  -3  -9   28.70    2.70
   2  -3  -9   25.40    2.40
   2  -3  -9   30.30    4.40
  -2  -3   9   27.10    3.70
  -2   3   8   31.20    4.30
   2   3  -8   39.10    5.10
   2   3  -8   34.70    4.40
  -2   3   8   31.60    2.90
  -2   3   8   28.70    2.60
   2   3  -8   31.40    4.90
   2   3  -8   37.90    5.30
  -2  -3   8   30.90    4.90
   2  -3  -8   30.30    4.50
  -2  -3   8   28.40    3.70
   2  -3  -8   29.70    2.70
   2  -3  -8   27.60    2.40
  -2   3   7   24.30    2.90
  -2   3   7   20.70    2.00
   2   3  -7   23.80    3.60
   2   3  -7   27.70    4.20
   2   3  -7   22.90    4.00
  -2   3   7   21.70    3.60
   2   3  -7   22.70    4.00
   2  -3  -7   23.10    2.10
  -2  -3   7   20.50    3.90
  -2  -3   7   23.30    3.30
   2  -3  -7   28.00    4.00
  -2   3   6  409.26   16.10
   2   3  -6  428.36   18.70
  -2   3   6  397.66   17.80
   2   3  -6  418.86   18.70
  -2   3   6  416.86   15.50
   2   3  -6  436.06   18.40
   2   3  -6  409.76   17.20
  -2  -3   6  435.96   18.40
  -2  -3   6  401.66   16.90
   2  -3  -6  424.26   16.10
   2  -3  -6  420.06   15.60
   2  -3  -6  430.36   17.80
   2   3  -5 1922.71   72.09
  -2   3   5 2096.49   69.89
  -2   3   5 2084.69   71.69
   2   3  -5 2049.70   71.99
   2   3  -5 2004.90   72.39
  -2   3   5 2014.60   69.09
   2  -3  -5 1990.70   69.19
   2  -3  -5 2047.50   71.49
   2  -3  -5 2035.10   69.79
  -2  -3   5 2084.79   72.09
  -2  -3   5 2057.49   70.79
   2   3  -4  211.18   10.30
   2   3  -4  194.48    9.50
  -2   3   4  206.98    8.30
   2   3  -4  202.88    9.40
  -2   3   4  206.68   10.00
   2   3  -4  194.78   10.50
   2   3  -4  213.58   10.60
  -2   3   4  204.78    8.80
  -2  -3   4  203.78   10.70
   2  -3  -4  197.18    9.70
   2  -3  -4  197.58    8.40
   2  -3  -4  212.08    8.90
  -2  -3   4  208.48   10.20
  -2   3   3   41.50    2.80
   2   3  -3   42.50    3.50
  -2   3   3   42.50    3.20
  -2   3   3   39.90    3.60
   2   3  -3   49.50    3.80
   2   3  -3   50.19    4.30
   2   3  -3   42.20    3.90
  -2  -3   3   44.40    4.30
   2  -3  -3   54.29    4.00
   2  -3  -3   50.49    3.40
  -2  -3   3   44.40    4.00
   2  -3  -3   44.30    3.10
   2   3  -2   15.90    2.80
  -2   3   2   13.00    2.40
   2   3  -2   15.00    2.40
   2   3  -2   13.10    2.30
   2   3  -2   11.80    2.40
  -2   3   2   11.40    1.90
  -2   3   2   14.90    2.10
   2  -3  -2   12.60    2.30
  -2  -3   2   18.70    3.20
   2  -3  -2   11.90    2.00
  -2  -3   2   14.10    2.50
   2   3  -1  185.38    9.20
  -2   3   1  188.08    8.80
  -2   3   1  202.98    8.80
  -2   3   1  182.88    8.30
  -2   3   1  187.18    8.50
   2   3  -1  185.58    8.80
   2   3  -1  173.68    8.60
  -2   3   1  189.58    8.60
   2  -3  -1  195.98    8.60
  -2  -3   1  175.68    9.20
  -2  -3   1  187.58    8.60
   2   3   0  488.05   19.40
   2   3   0  531.05   19.70
  -2   3   0  506.95   19.50
  -2   3   0  490.65   19.00
  -2   3   0  493.35   19.20
   2   3   0  463.05   18.60
  -2   3   0  511.95   19.20
  -2   3   0  418.26   18.50
  -2  -3   0  502.05   19.30
   2  -3   0  518.45   18.80
  -2  -3   0  511.45   18.70
  -2  -3   0  520.15   19.80
  -2   3  -1  624.94   24.60
  -2   3  -1  709.43   25.90
  -2   3  -1  717.53   25.80
  -2   3  -1  669.43   25.50
   2   3   1  671.73   25.30
   2   3   1  672.43   25.60
   2   3   1  669.13   24.30
   2   3   1  711.93   24.60
  -2   3  -1  678.63   25.60
  -2   3  -1  698.03   24.70
   2  -3   1  654.93   24.60
  -2  -3  -1  650.13   25.40
  -2  -3  -1  668.73   25.50
  -2   3  -2  352.46   14.80
   2   3   2  351.66   14.20
  -2   3  -2  344.57   13.70
  -2   3  -2  359.86   15.00
  -2   3  -2  345.77   14.90
  -2   3  -2  360.66   15.10
  -2   3  -2  376.66   14.70
   2   3   2  351.36   13.00
   2   3   2  330.37   13.10
   2   3   2  344.57   14.80
  -2  -3  -2  349.77   14.50
  -2  -3  -2  333.77   14.70
  -2   3  -3   50.59    3.40
  -2   3  -3   43.50    4.00
   2   3   3   52.09    3.80
   2   3   3   48.30    2.70
   2   3   3   49.60    4.00
  -2   3  -3   42.80    4.10
  -2   3  -3   44.50    4.20
  -2   3  -3   53.79    5.00
  -2   3  -3   49.90    3.30
   2   3   3   49.70    2.60
   2  -3   3   49.00    4.90
  -2  -3  -3   45.30    3.80
  -2  -3  -3   49.20    4.10
  -2   3  -4   73.79    5.70
   2   3   4   80.89    5.70
   2   3   4   77.89    3.50
  -2   3  -4   79.29    4.50
  -2   3  -4   80.09    4.50
   2   3   4   83.59    3.40
   2   3   4   77.59    4.90
  -2   3  -4   76.19    5.60
  -2  -3  -4   85.99    5.20
   2  -3   4   80.29    5.80
  -2  -3  -4   74.79    5.40
   2   3   5  789.22   28.90
   2   3   5  790.02   30.30
  -2   3  -5  797.22   28.70
  -2   3  -5  753.12   30.50
   2   3   5  816.42   26.80
  -2   3  -5  803.02   28.50
  -2   3  -5  763.82   30.50
  -2   3  -5  748.33   30.60
   2   3   5  769.82   26.80
   2  -3   5  800.52   30.60
   2  -3   5  784.32   28.50
  -2  -3  -5  811.82   29.20
  -2  -3  -5  781.82   30.00
   2   3   6   29.40    1.50
  -2   3  -6   30.50    2.90
   2   3   6   25.60    3.80
  -2   3  -6   36.60    4.80
  -2   3  -6   28.10    4.40
   2   3   6   27.70    3.00
  -2   3  -6   38.80    5.10
   2  -3   6   36.90    4.90
   2  -3   6   34.80    4.70
  -2  -3  -6   28.80    4.20
  -2  -3  -6   30.50    3.00
   2  -3   6   30.70    2.80
   2   3   7   97.99    5.90
   2   3   7   90.39    7.60
  -2   3  -7  103.49    6.00
  -2   3  -7  106.89    8.50
  -2   3  -7   93.79    7.10
   2   3   7   94.99    4.10
   2  -3   7  104.59    5.70
  -2  -3  -7  103.09    6.80
  -2  -3  -7   99.49    3.80
  -2  -3  -7   91.79    5.80
   2  -3   7  106.39    7.50
   2   3   8   38.30    2.10
  -2   3  -8   38.20    4.10
   2   3   8   39.20    5.20
  -2   3  -8   40.70    5.30
  -2   3  -8   39.30    5.30
  -2   3  -8   40.40    5.70
   2   3   8   30.90    3.50
  -2  -3  -8   40.80    5.10
  -2  -3  -8   32.80    3.50
   2  -3   8   31.20    4.80
   2  -3   8   43.60    5.80
  -2  -3  -8   37.40    1.90
   2  -3   8   33.50    3.20
  -2   3  -9   23.70    4.30
   2   3   9   29.60    1.90
   2   3   9   23.40    4.40
  -2   3  -9   27.10    4.90
   2   3   9   21.90    3.50
  -2   3  -9   33.60    5.40
  -2   3  -9   26.10    3.70
   2  -3   9   23.20    3.20
  -2  -3  -9   27.00    3.60
  -2  -3  -9   21.30    3.80
  -2  -3  -9   23.80    1.70
   2  -3   9   22.40    4.40
   2  -3   9   24.40    4.40
  -2   3 -10    1.20    2.40
   2   3  10   -0.80    1.30
   2   3  10    0.00    0.70
  -2   3 -10   -2.30    1.40
  -2  -3 -10    0.80    1.60
  -2  -3 -10   -0.60    1.50
   2  -3  10    0.40    2.30
   2  -3  10    1.20    1.50
  -2  -3 -10    0.40    0.80
   2   3  11    2.30    1.10
  -2   3 -11    3.50    2.30
  -2   3 -11    0.40    2.10
   2   3  11   -1.20    2.00
  -2  -3 -11   -3.20    1.50
   2  -3  11    1.20    1.60
  -2  -3 -11    2.50    1.70
  -2  -3 -11    1.10    1.00
   2  -3  11    0.80    1.70
   2   3  12    7.30    1.70
   2   3  12    5.50    2.50
  -2   3 -12    8.40    3.30
  -2   3 -12   10.30    3.10
   2  -3  12    8.60    2.30
  -2  -3 -12    7.60    2.40
   2  -3  12   16.70    4.20
  -2  -3 -12    1.40    1.80
  -2  -3 -12    8.00    1.50
   2   3  13  211.98    9.20
  -2   3 -13  189.38   11.30
  -2   3 -13  198.78   13.30
   2   3  13  219.38   11.60
   2  -3  13  231.58   13.70
   2  -3  13  190.68   10.80
  -2  -3 -13  191.18   10.30
  -2  -3 -13  215.28   12.70
  -2  -3 -13  211.98   11.00
   2   3  14   80.59    4.90
  -2   3 -14   73.49    6.70
   2   3  14   67.19    6.60
  -2   3 -14   81.09    8.40
   2  -3  14   80.49    7.90
  -2  -3 -14   78.89    6.40
  -2  -3 -14   66.99    6.90
  -2  -3 -14   72.49    4.60
  -2   3 -15    1.40    2.20
  -2   3 -15    4.20    3.40
   2   3  15    1.70    1.60
   2  -3  15    0.10    3.10
  -2  -3 -15    2.50    2.40
  -2  -3 -15    4.00    3.10
  -2  -3 -15   -0.20    1.70
   2   3  16    9.90    2.60
  -2   3 -16   15.30    4.80
  -2   3 -16    4.50    2.90
  -2  -3 -16   10.50    3.30
  -2  -3 -16    8.40    4.00
   2  -3  16    7.70    4.40
  -2  -3 -16    6.50    2.50
  -2   3 -17   40.00    8.80
  -2   3 -17   39.70    5.80
   2  -3  17   36.20    7.30
  -2  -3 -17   51.49    5.60
   2   4 -16    3.60    3.70
  -2   4  16    5.30    2.50
   2  -4 -16    0.60    2.30
  -2  -4  16    3.50    4.10
   2  -4 -16    5.20    3.70
  -2   4  15    0.60    2.10
   2   4 -15    0.80    3.00
  -2   4  15    0.10    2.40
   2  -4 -15    9.80    3.20
   2  -4 -15    0.30    2.40
  -2  -4  15   -0.50    3.50
  -2   4  14   11.90    2.70
  -2   4  14   12.20    3.10
   2   4 -14   17.00    5.00
   2   4 -14   15.60    4.80
  -2  -4  14   13.90    4.20
   2  -4 -14   22.90    3.10
   2  -4 -14   22.40    3.30
   2  -4 -14   14.80    3.90
   2   4 -13  214.38   14.00
  -2   4  13  185.18    9.50
   2   4 -13  193.48   12.40
  -2  -4  13  215.18   14.00
   2  -4 -13  217.88   13.20
   2  -4 -13  195.08    9.50
   2  -4 -13  216.98    9.70
  -2   4  12   81.39    5.30
   2   4 -12   94.79    8.90
   2   4 -12   83.69    7.40
  -2   4  12   69.09    5.20
   2  -4 -12   82.19    5.00
  -2  -4  12   86.99    8.00
   2  -4 -12   75.99    7.50
   2  -4 -12   74.79    5.10
   2   4 -11   59.89    5.70
  -2   4  11   57.79    4.20
   2   4 -11   64.69    7.10
  -2   4  11   65.59    4.80
   2  -4 -11   60.69    6.20
   2  -4 -11   61.09    4.30
  -2  -4  11   72.19    7.30
   2  -4 -11   60.59    4.30
  -2   4  10   10.80    2.10
   2   4 -10    7.70    2.60
   2   4 -10    9.30    4.20
   2  -4 -10    9.70    2.00
   2  -4 -10    6.20    1.80
  -2  -4  10    5.70    2.50
   2  -4 -10    7.50    2.70
  -2   4   9    2.30    1.30
  -2   4   9    1.60    1.50
   2   4  -9    1.10    1.90
   2   4  -9    1.60    2.20
   2  -4  -9    4.80    2.20
  -2  -4   9    2.00    1.90
  -2  -4   9    4.80    2.80
   2  -4  -9   -0.60    1.20
   2  -4  -9    0.60    1.30
  -2   4   8  354.86   14.40
   2   4  -8  365.86   16.20
  -2   4   8  355.56   13.80
   2   4  -8  345.37   17.70
   2  -4  -8  351.26   13.90
  -2  -4   8  337.37   17.20
  -2  -4   8  335.97   15.50
   2  -4  -8  372.66   17.00
   2  -4  -8  334.27   14.10
   2   4  -7  249.58   14.00
   2   4  -7  268.67   12.60
  -2   4   7  257.07   11.00
   2   4  -7  252.97   12.10
  -2   4   7  264.27   10.50
   2   4  -7  251.37   13.80
   2   4  -7  247.38   13.40
  -2   4   7  245.98   13.10
   2  -4  -7  244.98   10.50
  -2  -4   7  254.17   13.60
  -2  -4   7  251.57   12.10
   2  -4  -7  255.67   11.00
   2  -4  -7  247.88   12.90
   2   4  -6    9.20    2.80
   2   4  -6    3.90    2.60
  -2   4   6    3.40    1.40
  -2   4   6    3.00    1.40
   2   4  -6    5.80    2.40
   2   4  -6    2.60    1.70
  -2   4   6    2.80    1.90
   2   4  -6    2.10    1.70
  -2  -4   6    7.20    2.80
   2  -4  -6    3.50    1.60
   2  -4  -6    3.30    2.20
   2  -4  -6    2.70    1.40
  -2   4   5   81.79    4.80
   2   4  -5   74.59    5.60
   2   4  -5   77.79    6.20
   2   4  -5   71.89    6.00
   2   4  -5   90.49    5.80
   2   4  -5   82.19    6.60
  -2   4   5   74.99    4.40
  -2  -4   5   87.09    6.50
   2  -4  -5   74.09    4.80
   2  -4  -5   75.99    5.90
   2  -4  -5   75.69    4.70
   2   4  -4  266.87   13.40
   2   4  -4  241.68   11.80
  -2   4   4  256.77   10.90
   2   4  -4  230.98   12.30
   2   4  -4  268.37   12.00
   2   4  -4  233.78   12.70
  -2   4   4  238.88   12.20
  -2   4   4  249.48   11.30
  -2   4   4  266.47   10.70
   2  -4  -4  253.47   12.20
  -2  -4   4  249.78   12.50
   2  -4  -4  265.57   11.10
  -2   4   3   26.10    2.70
  -2   4   3   29.40    3.60
   2   4  -3   23.70    3.50
   2   4  -3   31.30    4.60
   2   4  -3   30.00    4.40
   2   4  -3   30.50    3.90
  -2   4   3   27.70    2.70
   2   4  -3   32.20    4.40
  -2   4   3   28.60    4.00
   2  -4  -3   23.70    3.20
  -2  -4   3   29.90    4.20
   2  -4  -3   22.80    3.50
  -2  -4   3   28.50    4.60
   2   4  -2   31.10    3.80
   2   4  -2   34.20    3.80
  -2   4   2   29.50    3.70
   2   4  -2   33.60    4.10
   2   4  -2   31.50    3.90
  -2   4   2   28.80    3.10
  -2   4   2   29.00    3.00
  -2   4   2   27.60    2.90
  -2   4   2   33.70    3.50
  -2  -4   2   29.50    4.30
  -2  -4   2   30.80    4.50
   2  -4  -2   26.40    3.50
   2   4  -1   68.79    5.20
   2   4  -1   68.89    5.10
  -2   4   1   74.39    4.90
   2   4  -1   76.59    5.10
  -2   4   1   67.69    5.00
  -2   4   1   64.39    4.90
  -2   4   1   75.19    5.00
   2   4  -1   73.39    5.20
  -2   4   1   83.99    5.50
   2   4  -1   64.59    5.20
  -2  -4   1   89.69    5.40
  -2  -4   1   64.89    5.60
   2  -4  -1   71.49    5.00
  -2   4   0   25.10    3.60
  -2   4   0   18.70    2.80
  -2   4   0   19.10    3.00
   2   4   0   17.00    2.90
   2   4   0   19.00    2.80
  -2   4   0   19.90    3.00
   2   4   0   16.10    2.90
  -2   4   0   18.80    3.10
   2   4   0   19.70    2.80
   2  -4   0   17.40    2.80
  -2  -4   0   15.50    2.90
  -2  -4   0   20.00    3.50
  -2   4  -1    3.70    1.80
  -2   4  -1    3.10    1.30
  -2   4  -1    3.80    1.60
   2   4   1    4.60    1.50
   2   4   1    2.60    1.70
   2   4   1    5.00    1.60
  -2   4  -1    3.90    2.00
   2   4   1    3.90    1.70
  -2   4  -1    3.10    1.60
  -2   4  -1    1.50    1.60
  -2  -4  -1    4.40    2.00
  -2  -4  -1    3.30    1.80
  -2   4  -2    3.50    1.40
   2   4   2   -0.30    1.30
   2   4   2    0.90    1.20
  -2   4  -2   -0.50    1.20
  -2   4  -2    1.50    1.30
  -2   4  -2    0.40    1.30
   2   4   2    0.80    0.90
  -2   4  -2    1.80    1.50
   2   4   2    1.40    1.50
  -2   4  -2    0.10    1.30
  -2  -4  -2    3.00    1.80
  -2   4  -3  398.16   17.30
  -2   4  -3  380.46   17.50
  -2   4  -3  370.46   17.40
  -2   4  -3  390.26   16.10
   2   4   3  403.86   14.80
   2   4   3  420.66   15.30
  -2   4  -3  388.16   16.00
   2   4   3  381.56   16.20
  -2   4  -3  385.06   17.40
  -2  -4  -3  392.96   17.10
  -2  -4  -3  396.56   16.90
   2   4   4  148.49    7.00
  -2   4  -4  173.18   10.00
  -2   4  -4  168.78    8.30
  -2   4  -4  169.78    9.20
   2   4   4  164.08    9.40
   2   4   4  164.58    8.40
  -2   4  -4  157.38    9.60
  -2   4  -4  173.78    9.70
   2   4   4  168.78    6.80
  -2  -4  -4  175.68    9.00
  -2  -4  -4  151.68    9.00
  -2   4  -5   20.60    4.20
   2   4   5   21.00    1.60
  -2   4  -5   23.60    4.20
  -2   4  -5   16.90    2.80
  -2   4  -5   19.60    3.00
   2   4   5   26.50    3.60
  -2   4  -5   15.90    3.60
   2   4   5   16.20    1.70
  -2   4  -5   26.20    4.20
   2   4   5   22.20    3.70
   2  -4   5   18.00    3.50
  -2  -4  -5   15.10    3.20
  -2  -4  -5   24.20    3.50
  -2   4  -6    4.40    1.80
   2   4   6    5.30    1.90
   2   4   6    3.10    0.70
  -2   4  -6   -3.10    1.80
  -2   4  -6    0.60    1.60
  -2   4  -6    3.90    1.60
  -2   4  -6    4.40    2.30
   2   4   6    3.60    0.70
   2   4   6    1.70    1.60
  -2   4  -6    0.60    1.50
   2  -4   6    1.30    2.30
  -2  -4  -6    5.50    2.30
   2   4   7  177.08    9.10
  -2   4  -7  178.48    8.90
  -2   4  -7  195.68    9.40
  -2   4  -7  175.98   11.10
  -2   4  -7  162.28   12.10
  -2  -4  -7  173.68   10.30
   2  -4   7  170.28   10.70
  -2  -4  -7  168.58    9.10
  -2   4  -8   46.70    4.10
  -2   4  -8   50.39    4.60
  -2   4  -8   48.40    6.70
   2   4   8   54.59    4.50
   2  -4   8   36.60    3.90
  -2  -4  -8   51.99    5.20
   2  -4   8   42.90    6.40
  -2  -4  -8   46.90    4.20
  -2   4  -9   12.40    2.90
   2   4   9   13.10    2.70
  -2   4  -9   15.60    4.00
  -2  -4  -9   15.80    3.70
   2  -4   9   14.40    2.70
   2  -4   9   13.00    3.80
  -2  -4  -9   14.00    3.10
   2   4  10    0.30    2.00
  -2   4 -10    7.40    3.00
  -2   4 -10    4.30    2.30
   2  -4  10    5.30    2.50
   2  -4  10    4.40    2.20
  -2  -4 -10    7.00    3.00
  -2  -4 -10    5.00    2.20
  -2   4 -11  132.29   10.40
  -2   4 -11  149.88    9.10
   2   4  11  148.59    8.60
   2  -4  11  147.49   10.80
   2  -4  11  135.49    8.10
  -2  -4 -11  139.99   10.00
  -2  -4 -11  134.49    8.30
  -2   4 -12   20.00    4.00
  -2   4 -12   16.40    4.70
   2   4  12   10.10    3.40
   2  -4  12   17.50    4.40
  -2  -4 -12   18.70    3.60
  -2  -4 -12   17.50    4.70
   2  -4  12   18.40    3.70
   2   4  13   33.90    5.10
  -2   4 -13   28.00    5.90
  -2   4 -13   47.60    6.00
  -2  -4 -13   43.30    6.50
   2  -4  13   40.10    6.40
  -2  -4 -13   37.20    4.90
  -2   4 -14   11.10    3.10
   2   4  14    6.10    3.40
  -2   4 -14    5.90    3.70
  -2  -4 -14   12.00    3.00
   2  -4  14   10.80    3.40
  -2  -4 -14   14.00    4.20
  -2   4 -15   31.30    6.80
  -2   4 -15   39.20    5.90
   2  -4  15   28.90    6.50
  -2  -4 -15   33.60    6.40
  -2  -4 -15   44.60    5.50
  -2   4 -16   21.80    6.40
  -2   4 -16   32.70    5.40
   2  -4  16   36.50    6.90
  -2  -4 -16   29.40    6.40
  -2  -4 -16   25.40    4.50
   2   5 -14   41.40    6.40
  -2   5  14   33.80    3.70
   2   5 -14   32.40    8.90
   2  -5 -14   56.09    4.50
  -2  -5  14   41.70    9.50
  -2   5  13    5.10    3.10
   2   5 -13    2.20    3.90
   2   5 -13    9.60    3.60
  -2   5  13    2.90    1.90
   2  -5 -13    6.00    3.50
  -2  -5  13    3.70    3.70
   2  -5 -13    6.60    2.00
   2  -5 -13    9.00    2.70
   2   5 -12    8.60    3.30
   2   5 -12   10.50    4.30
  -2   5  12   10.60    2.50
   2  -5 -12   12.60    2.30
   2  -5 -12    8.70    2.40
   2  -5 -12   12.90    3.70
  -2  -5  12   12.00    3.80
   2   5 -11  104.89    8.10
   2   5 -11  109.79    9.60
  -2   5  11  100.49    6.00
   2  -5 -11  102.89    6.00
   2  -5 -11  100.79    8.30
  -2  -5  11   90.09    8.60
   2  -5 -11  106.09    5.80
  -2   5  10  235.28   10.50
  -2   5  10  228.08   12.00
   2   5 -10  223.38   14.50
   2   5 -10  221.98   12.90
   2  -5 -10  223.18   13.30
   2  -5 -10  232.78   10.20
  -2  -5  10  222.28   14.10
   2  -5 -10  212.18   10.00
  -2   5   9    0.10    1.40
   2   5  -9   -1.00    2.30
  -2   5   9    4.80    1.70
  -2   5   9    0.80    1.50
   2   5  -9    1.70    2.20
   2  -5  -9   -1.50    1.70
   2  -5  -9    3.70    1.80
  -2  -5   9    1.60    2.30
  -2   5   8    7.00    1.90
  -2   5   8    7.10    2.10
  -2   5   8    6.20    2.00
   2   5  -8    7.10    2.80
   2   5  -8    3.50    2.90
   2  -5  -8   11.30    3.40
   2  -5  -8    3.60    1.90
  -2   5   7   43.90    3.90
  -2   5   7   40.60    3.60
   2   5  -7   47.80    7.10
  -2   5   7   35.60    3.40
   2   5  -7   44.90    5.50
   2  -5  -7   37.80    3.70
   2  -5  -7   38.10    5.40
  -2  -5   7   33.10    5.50
  -2   5   6  370.56   15.60
  -2   5   6  359.46   15.10
  -2   5   6  347.67   14.70
   2   5  -6  362.46   18.60
   2   5  -6  364.66   16.70
   2  -5  -6  362.36   15.20
   2  -5  -6  370.56   17.40
  -2  -5   6  388.86   18.20
  -2   5   5  185.98    9.80
   2   5  -5  196.98   10.80
   2   5  -5  179.78   11.20
  -2   5   5  202.08    9.30
   2   5  -5  208.98   12.50
   2   5  -5  210.38   11.00
  -2  -5   5  209.78   11.70
   2  -5  -5  207.68   11.20
   2  -5  -5  195.28    9.70
   2   5  -4   14.30    3.20
  -2   5   4   15.70    2.80
  -2   5   4   12.70    2.90
  -2   5   4   11.70    2.20
  -2   5   4   14.00    2.80
  -2   5   4   23.00    3.90
   2   5  -4   12.70    2.90
   2   5  -4   13.00    3.10
   2   5  -4   21.10    4.40
  -2  -5   4   14.80    3.60
   2  -5  -4   15.00    2.90
   2  -5  -4   15.70    3.50
   2   5  -3    7.50    3.00
  -2   5   3   10.30    3.10
   2   5  -3   12.20    2.90
   2   5  -3    6.10    2.00
  -2   5   3    8.70    2.40
  -2   5   3    7.70    2.00
   2   5  -3    8.70    3.30
  -2   5   3    9.70    2.60
   2   5  -3    7.70    2.40
   2   5  -3   11.10    3.00
  -2   5   3   12.30    2.70
   2  -5  -3    8.90    2.70
  -2  -5   3   10.20    3.10
  -2   5   2   24.40    3.70
  -2   5   2   23.10    4.20
   2   5  -2   19.50    3.70
   2   5  -2   27.60    4.80
  -2   5   2   26.30    4.10
   2   5  -2   24.00    3.70
   2   5  -2   23.60    4.00
   2   5  -2   23.00    3.70
  -2   5   2   18.60    3.20
  -2   5   2   23.40    3.60
   2   5  -2   16.40    3.60
   2  -5  -2   14.40    3.20
  -2  -5   2   27.10    4.70
   2   5  -1    3.90    2.30
  -2   5   1    0.40    1.30
   2   5  -1   -0.60    1.40
  -2   5   1    1.20    1.90
   2   5  -1    0.60    1.70
  -2   5   1    0.40    1.60
   2   5  -1    2.90    2.00
   2   5  -1    3.70    2.00
  -2   5   1    1.60    1.90
  -2   5   1    3.30    1.90
   2  -5  -1    1.00    1.90
  -2  -5   1    1.10    2.40
   2   5   0  374.26   16.70
  -2   5   0  397.96   17.10
   2   5   0  396.76   18.90
  -2   5   0  375.06   16.80
   2   5   0  388.76   17.40
  -2   5   0  381.46   18.40
   2   5   0  372.76   17.50
   2   5   0  407.66   16.50
  -2   5   0  362.86   17.30
  -2   5   0  388.36   16.80
  -2   5   0  409.26   17.70
  -2  -5   0  383.96   17.20
  -2  -5   0  382.76   18.00
   2  -5   0  394.06   16.80
  -2   5  -1   51.69    4.80
   2   5   1   55.69    7.00
  -2   5  -1   41.30    4.60
   2   5   1   53.59    4.80
   2   5   1   42.70    3.90
  -2   5  -1   51.19    5.10
  -2   5  -1   46.80    4.70
  -2   5  -1   49.40    4.40
  -2   5  -1   47.00    4.50
   2   5   1   49.00    4.20
  -2  -5  -1   47.40    4.80
  -2  -5  -1   49.80    5.40
  -2   5  -2   33.20    4.70
  -2   5  -2   39.20    5.40
  -2   5  -2   43.00    4.00
   2   5   2   38.60    3.70
   2   5   2   38.70    4.80
  -2   5  -2   42.10    5.60
  -2   5  -2   34.00    4.60
   2   5   2   36.40    3.40
  -2  -5  -2   31.90    4.70
  -2  -5  -2   29.70    4.50
  -2   5  -3   -0.50    1.30
  -2   5  -3   -0.50    1.60
  -2   5  -3   -2.50    1.80
  -2   5  -3    0.60    1.30
  -2   5  -3    0.70    2.10
   2   5   3    2.50    1.50
   2   5   3    3.20    1.30
  -2   5  -3    3.10    2.10
   2   5   3   -1.60    1.20
  -2  -5  -3    2.00    2.40
  -2  -5  -3   -0.60    2.00
   2   5   4   11.10    2.80
  -2   5  -4    5.60    3.00
  -2   5  -4    9.60    2.40
  -2   5  -4    5.10    2.30
  -2   5  -4    5.10    2.10
   2   5   4   10.60    1.90
   2   5   4    8.70    1.70
  -2   5  -4   11.10    3.40
  -2  -5  -4   12.00    3.00
  -2  -5  -4    8.70    3.10
   2   5   5    9.90    1.60
   2   5   5   12.30    2.90
  -2   5  -5    9.90    2.60
  -2   5  -5    6.00    2.70
  -2   5  -5    5.40    2.10
  -2   5  -5   13.30    3.90
   2   5   5    6.50    1.60
  -2  -5  -5    8.40    3.10
  -2  -5  -5    8.70    2.80
   2   5   6  166.38    9.30
  -2   5  -6  190.08   11.40
  -2   5  -6  186.18    9.60
  -2   5  -6  177.38   11.40
   2   5   6  168.68    6.90
   2   5   6  176.88    7.10
  -2   5  -6  182.08   10.40
  -2  -5  -6  163.18   10.50
  -2  -5  -6  169.18    9.70
  -2   5  -7    6.60    3.10
   2   5   7    4.60    2.30
  -2   5  -7    8.40    2.50
  -2   5  -7    1.80    1.70
  -2  -5  -7    1.00    2.10
  -2  -5  -7    7.70    2.60
  -2   5  -8   33.70    5.60
  -2   5  -8   32.50    4.50
  -2   5  -8   26.40    3.80
  -2   5  -8   16.70    4.40
   2   5   8   27.60    4.30
  -2  -5  -8   28.30    5.20
   2  -5   8   34.40    6.00
  -2  -5  -8   34.20    4.80
  -2   5  -9   -2.10    2.10
  -2   5  -9   -0.50    1.80
  -2   5  -9    1.70    2.30
   2   5   9    3.40    2.20
  -2   5  -9    1.70    2.80
   2  -5   9    2.00    2.80
  -2  -5  -9    1.90    2.40
  -2  -5  -9    2.60    2.30
  -2   5 -10    9.10    3.00
  -2   5 -10    4.60    2.50
  -2   5 -10    7.00    4.00
   2  -5  10   11.50    3.60
  -2  -5 -10   10.20    3.20
  -2  -5 -10   11.70    3.20
  -2   5 -11   40.90    6.60
   2   5  11   31.30    4.90
  -2   5 -11   30.40    4.70
  -2   5 -11   50.59    8.10
  -2  -5 -11   30.00    4.70
   2  -5  11   42.10    6.90
  -2  -5 -11   41.50    6.50
  -2   5 -12   64.79    6.50
  -2   5 -12   68.09    9.20
  -2   5 -12   64.89    8.70
   2   5  12   50.39    5.90
   2  -5  12   65.99    8.90
  -2  -5 -12   52.69    7.30
  -2  -5 -12   63.09    5.70
  -2   5 -13    5.10    4.20
   2   5  13    3.60    3.30
  -2   5 -13    9.60    4.40
  -2   5 -13    4.30    3.70
  -2  -5 -13    7.00    3.60
   2  -5  13    1.20    4.00
  -2  -5 -13    7.80    3.00
  -2   5 -14   18.70    4.60
  -2   5 -14   20.90    5.60
  -2   5 -14   12.60    5.10
  -2  -5 -14   17.50    3.90
  -2  -5 -14   15.40    4.90
   2  -5  14   18.40    5.80
   2   6 -12   49.90    8.50
   2   6 -12   46.50    7.10
   2  -6 -12   42.80    7.00
  -2  -6  12   56.09    8.60
  -2   6  11    3.00    1.90
   2   6 -11    0.70    2.50
   2   6 -11    8.10    4.90
  -2  -6  11   -3.10    3.20
   2  -6 -11    3.50    3.20
  -2   6  10   22.20    3.20
  -2   6  10   23.90    3.40
   2   6 -10   32.70    5.60
   2   6 -10   25.70    6.10
  -2   6  10   24.40    3.20
   2  -6 -10   30.60    5.60
  -2  -6  10   32.80    5.80
  -2   6   9   12.30    2.70
  -2   6   9   12.80    2.60
  -2   6   9   18.00    3.00
   2   6  -9   12.40    3.60
   2   6  -9   18.10    5.40
  -2  -6   9   25.80    5.70
   2  -6  -9   14.50    4.00
   2   6  -8   69.49    6.70
  -2   6   8   76.39    5.30
   2   6  -8   84.09    8.80
  -2   6   8   62.19    4.80
  -2   6   8   79.79    5.60
  -2  -6   8   69.49    7.40
   2  -6  -8   78.39    7.10
  -2   6   7   33.00    4.10
  -2   6   7   26.40    3.50
   2   6  -7   28.00    5.30
  -2   6   7   28.10    4.00
  -2   6   7   23.70    3.40
   2   6  -7   26.50    5.30
   2   6  -7   38.40    5.40
   2  -6  -7   26.70    4.70
  -2  -6   7   26.40    5.20
  -2   6   6   61.89    4.80
   2   6  -6   68.29    7.20
   2   6  -6   53.49    5.60
  -2   6   6   48.90    4.50
  -2   6   6   60.79    5.30
   2   6  -6   55.59    7.20
  -2  -6   6   54.09    7.30
   2  -6  -6   59.59    7.10
  -2   6   5   15.90    3.50
  -2   6   5   14.60    3.00
   2   6  -5   10.60    4.10
   2   6  -5   11.90    3.80
   2   6  -5   16.00    4.60
  -2   6   5   18.00    2.90
  -2   6   5    9.20    2.60
   2  -6  -5   14.60    3.60
  -2   6   4    8.60    3.00
  -2   6   4   11.50    2.50
   2   6  -4    8.60    3.50
   2   6  -4    6.60    3.00
  -2   6   4    9.40    2.50
  -2   6   4    8.30    2.60
   2  -6  -4    8.80    3.10
   2   6  -3   -0.70    2.00
  -2   6   3    2.20    1.80
  -2   6   3   -0.40    1.80
  -2   6   3   -2.10    2.30
   2   6  -3    0.90    2.00
  -2   6   3    0.00    2.30
   2  -6  -3    2.40    1.90
   2   6  -2  134.99    9.00
   2   6  -2  140.59    9.40
   2   6  -2  150.68   10.40
  -2   6   2  141.99    8.60
  -2   6   2  154.88    8.70
  -2   6   2  158.18    9.50
  -2   6   2  134.69    9.10
   2  -6  -2  156.68    9.50
  -2   6   1   66.39    6.20
   2   6  -1   69.09    5.90
   2   6  -1   61.39    6.70
  -2   6   1   67.79    6.30
  -2   6   1   56.79    5.40
   2   6  -1   66.99    5.80
  -2   6   1   62.39    5.70
  -2   6   1   51.29    5.00
   2  -6  -1   66.89    5.80
  -2   6   0   23.20    4.00
  -2   6   0   29.10    4.60
  -2   6   0   27.60    4.20
   2   6   0   27.30    4.10
   2   6   0   29.30    5.00
   2   6   0   21.70    4.30
   2   6   0   20.80    4.60
  -2   6   0   27.20    4.60
  -2  -6   0   29.30    5.30
  -2   6  -1    6.70    2.80
  -2   6  -1    3.80    2.60
  -2   6  -1    3.60    2.20
   2   6   1    9.60    2.90
  -2   6  -1    5.70    2.10
   2   6   1    5.70    2.20
   2   6   1    1.60    2.10
  -2  -6  -1    6.30    2.40
  -2  -6  -1    7.60    3.50
   2   6   2  106.59    6.80
  -2   6  -2  107.69    7.80
   2   6   2   99.89    6.20
  -2   6  -2   95.99    7.00
   2   6   2  114.59    8.40
  -2   6  -2  102.79    8.20
  -2  -6  -2   96.49    8.00
  -2  -6  -2   89.59    7.20
  -2   6  -3    7.10    2.90
  -2   6  -3    6.60    2.40
  -2   6  -3    4.60    2.70
   2   6   3    6.50    2.60
   2   6   3    7.20    2.30
   2   6   3    4.80    2.00
  -2  -6  -3    9.80    3.00
  -2  -6  -3    8.40    3.10
  -2   6  -4    3.00    2.50
  -2   6  -4    0.00    1.80
   2   6   4   -1.20    1.30
   2   6   4    1.40    2.00
  -2   6  -4    4.80    2.80
   2   6   4    0.40    1.70
  -2  -6  -4   -0.30    1.70
  -2  -6  -4   -1.50    2.50
  -2   6  -5    4.60    3.20
  -2   6  -5    4.30    2.40
   2   6   5    8.60    2.80
  -2   6  -5    3.80    2.60
   2   6   5    6.00    1.50
  -2  -6  -5   11.60    3.80
  -2  -6  -5    7.20    3.00
   2   6   6   19.10    2.10
   2   6   6   17.90    1.80
  -2   6  -6   19.90    3.70
  -2   6  -6   13.10    3.70
   2   6   6   18.40    4.00
  -2   6  -6   10.00    3.70
  -2  -6  -6   23.60    4.40
  -2  -6  -6   17.00    3.90
   2   6   7    4.30    3.00
  -2   6  -7    4.60    2.40
  -2   6  -7    5.20    3.50
  -2   6  -7    6.40    3.00
  -2  -6  -7    1.60    1.90
  -2  -6  -7    5.30    2.90
  -2   6  -8   18.00    4.70
   2   6   8   11.70    3.50
  -2   6  -8   29.30    4.50
  -2   6  -8   23.50    5.20
  -2  -6  -8   24.60    5.00
  -2  -6  -8   18.70    4.10
  -2   6  -9    3.50    3.70
  -2   6  -9    0.70    2.30
  -2   6  -9    6.10    3.90
   2   6   9    8.50    3.40
  -2  -6  -9    6.20    3.10
  -2  -6  -9    9.30    3.30
   2   6  10   52.49    5.50
  -2   6 -10   51.39    7.90
  -2   6 -10   54.29    8.60
  -2  -6 -10   70.79    6.30
  -2  -6 -10   62.59    8.20
  -2   6 -11   30.80    6.30
  -2   6 -11   29.00    5.30
  -2  -6 -11   27.10    4.50
  -2  -6 -11   25.00    5.60
   2   7  -7   11.90    4.20
  -2   7   7    2.20    2.90
   2   7  -7    4.20    4.70
   2   7  -7   14.20    3.90
   2  -7  -7    6.50    3.40
   2   7  -6   22.00    4.80
   2   7  -6   25.70    5.70
   2   7  -6   29.90    6.30
  -2   7   6   24.90    4.20
  -2   7   6   16.60    3.30
   2  -7  -6   29.50    5.30
  -2   7   5   16.20    3.50
   2   7  -5   18.80    4.50
  -2   7   5   14.20    3.80
   2   7  -5   10.80    4.60
  -2   7   5   13.20    3.20
   2   7  -5   17.50    4.40
  -2   7   5   10.30    3.30
   2  -7  -5   19.40    4.90
   2   7  -4   43.50    6.20
   2   7  -4   35.30    6.70
  -2   7   4   35.50    4.30
  -2   7   4   37.90    5.50
  -2   7   4   24.50    4.90
   2   7  -4   38.90    6.10
  -2   7   4   30.50    4.20
   2  -7  -4   28.30    5.30
   2   7  -3   31.30    6.00
  -2   7   3   27.30    4.20
   2   7  -3   32.70    5.50
  -2   7   3   28.10    4.20
   2   7  -3   28.30    5.10
  -2   7   3   24.80    4.70
   2  -7  -3   34.20    5.50
   2   7  -2    5.00    2.30
   2   7  -2    5.30    3.70
   2   7  -2    4.50    3.00
  -2   7   2   -3.20    1.70
  -2   7   2    1.60    2.80
  -2   7   2    4.90    2.70
   2  -7  -2    0.60    2.30
  -2   7   1   18.70    4.70
  -2   7   1   34.00    5.30
  -2   7   1   26.70    4.40
   2   7  -1   25.70    4.40
   2   7  -1   26.20    5.40
   2   7  -1   33.00    5.60
  -2   7   0   75.49    7.30
   2   7   0   50.49    6.00
   2   7   0   62.49    6.70
   2   7   0   61.79    8.00
  -2   7   0   54.39    6.70
  -2   7  -1   35.90    5.60
   2   7   1   30.90    5.80
   2   7   1   25.80    4.00
  -2   7  -1   25.90    4.50
   2   7   1   29.50    4.50
   2   7   1   30.40    5.40
   2   7   2   23.50    3.90
  -2   7  -2   32.10    5.70
  -2   7  -2   37.40    5.20
   2   7   2   35.20    5.70
  -2   7  -2   39.50    5.90
   2   7   2   35.30    6.80
  -2  -7  -2   29.90    6.10
  -2   7  -3    4.00    3.40
   2   7   3   -2.60    2.00
  -2   7  -3   -3.50    2.10
   2   7   3   -1.20    2.50
   2   7   3    4.10    2.50
  -2   7  -3   -0.10    2.20
   2   7   3    4.60    3.00
  -2  -7  -3    3.00    2.70
  -2  -7  -3    4.70    3.10
   2   7   4   45.50    4.60
  -2   7  -4   46.50    7.50
  -2   7  -4   61.79    6.40
  -2   7  -4   39.00    5.40
  -2  -7  -4   43.50    6.40
  -2  -7  -4   55.29    7.00
  -2   7  -5   24.10    5.50
  -2   7  -5   18.70    3.90
   2   7   5   16.00    2.50
  -2   7  -5   17.30    4.90
  -2  -7  -5   13.00    4.30
  -2  -7  -5   25.40    5.10
  -2   7  -6   -0.90    3.00
  -2   7  -6    6.60    2.80
  -2   7  -6    5.80    4.10
  -2  -7  -6    9.10    4.00
  -2  -7  -6    1.90    3.00
  -2   7  -7    7.20    4.00
  -2   7  -7   -0.60    2.30
  -2   7  -7    1.20    3.90
  -2  -7  -7    2.30    3.30
  -2  -7  -7    0.50    3.00
   3   0 -19    5.00    3.80
   3   0 -19    0.00    3.10
  -3   0  19    0.50    3.30
  -3   0  18  171.08   12.10
   3   0 -18  183.48   12.00
   3   0 -18  179.98   12.80
   3   0 -17    0.20    2.20
   3   0 -17    0.70    2.80
  -3   0  17    2.00    2.90
   3   0 -16    1.20    2.60
   3   0 -16    0.90    2.30
  -3   0  16    4.10    2.70
   3   0 -15    0.00    2.20
   3   0 -15    4.60    3.00
   3   0 -15    0.60    1.60
  -3   0  15    0.40    2.00
  -3   0  15    2.20    2.90
   3   0 -14    0.20    2.00
  -3   0  14    1.80    2.60
   3   0 -14   -2.00    1.70
  -3   0  14   -1.70    2.20
   3   0 -13   -0.60    1.90
  -3   0  13    2.60    2.60
  -3   0  13   -1.60    2.00
   3   0 -13    1.90    2.10
   3   0 -13    3.50    2.20
  -3   0  12  103.19    7.10
   3   0 -12   96.59    6.70
   3   0 -12   96.39    7.30
  -3   0  12  101.09    7.40
  -3   0  12   87.19    6.50
  -3   0  11    0.70    1.70
   3   0 -11    1.80    2.00
   3   0 -11    0.10    1.70
   3   0 -11    1.10    1.30
  -3   0  11   -0.30    1.50
  -3   0  11   -1.00    1.30
   3   0 -10  803.62   30.80
   3   0 -10  789.22   30.20
  -3   0  10  771.92   30.40
  -3   0  10  791.62   30.60
  -3   0  10  757.22   30.00
   3   0 -10  817.32   30.10
  -3   0   9   -0.50    1.00
   3   0  -9    0.00    1.30
   3   0  -9   -0.40    1.10
  -3   0   9   -0.40    1.40
  -3   0   9   -0.90    0.90
   3   0  -9    1.70    1.60
  -3   0   8  764.32   28.70
   3   0  -8  780.52   28.40
  -3   0   8  752.32   28.30
  -3   0   8  768.02   28.90
   3   0  -8  755.32   28.90
   3   0  -8  742.53   28.50
   3   0  -7   -0.30    1.20
  -3   0   7    1.90    1.50
   3   0  -7    0.80    1.40
  -3   0   7   -1.00    1.20
   3   0  -7    0.30    1.30
  -3   0   7    0.40    1.40
  -3   0   6  457.55   16.70
   3   0  -6  471.75   16.80
   3   0  -6  443.06   17.20
   3   0  -6  416.56   16.60
   3   0  -6  405.66   17.70
  -3   0   6  426.36   17.00
  -3   0   6  418.16   17.00
  -3   0   5    0.00    1.00
   3   0  -5    0.00    1.00
   3   0  -5    0.70    1.00
   3   0  -5    0.70    0.90
  -3   0   5    1.00    1.10
   3   0  -5    1.80    1.20
   3   0  -4  116.09    5.50
  -3   0   4  110.99    5.40
  -3   0   4  112.19    5.50
   3   0  -4  113.49    5.10
   3   0  -4  111.69    5.40
   3   0  -4  103.19    5.00
  -3   0   3    0.00    0.70
   3   0  -3    0.80    0.80
   3   0  -3    0.40    0.70
  -3   0   3    0.80    1.00
  -3   0   3    0.70    0.70
   3   0  -3    1.00    0.80
  -3   0   2 1889.31   70.39
   3   0  -2 1826.02   69.69
  -3   0   1    1.10    0.50
  -3   0   1   -0.60    0.40
   3   0  -1   -0.10    0.50
  -3   0   1    0.00    0.60
   3   0  -1   -0.50    0.60
   3   0  -1   -0.70    0.50
  -3   0   0  923.21   31.60
  -3   0  -1    0.60    0.40
   3   0   1    0.00    0.60
  -3   0  -1    0.50    0.60
  -3   0  -1    1.00    0.70
   3   0   1    0.80    0.50
   3   0   1    0.20    0.50
   3   0   2  229.38    8.40
  -3   0  -2  189.98    7.70
  -3   0  -2  202.08    7.70
  -3   0  -2  210.38    8.20
  -3   0  -2  192.88    7.50
   3   0   2  201.38    7.80
   3   0   2  189.28    7.50
   3   0   3    5.10    1.40
   3   0   3    4.50    1.00
  -3   0  -3    4.50    1.10
  -3   0  -3    5.80    1.10
  -3   0  -3    3.50    0.90
  -3   0  -3    5.50    1.40
   3   0   4   14.80    2.20
  -3   0  -4   14.10    1.80
  -3   0  -4   12.20    1.80
   3   0   4   11.80    1.70
  -3   0  -4   10.70    2.00
   3   0   4   16.70    1.70
  -3   0  -5   -0.10    0.90
  -3   0  -5   -1.50    1.10
   3   0   5    0.80    1.10
   3   0   5    0.50    0.90
  -3   0  -5    0.50    0.90
   3   0   5    0.00    0.90
   3   0   6  171.28    8.60
  -3   0  -6  183.58    8.10
   3   0   6  184.88    8.10
   3   0   6  172.68    8.00
  -3   0  -6  170.08    8.10
  -3   0  -6  156.78    8.30
   3   0   7   -0.30    1.30
   3   0   7   -0.70    1.20
  -3   0  -7    0.30    1.30
   3   0   7    1.30    1.30
  -3   0  -7   -0.70    1.40
  -3   0  -7   -0.10    1.40
   3   0   8  134.29    7.80
   3   0   8  140.69    7.20
  -3   0  -8  128.59    7.00
  -3   0  -8  129.09    8.40
  -3   0  -8  113.89    6.70
   3   0   8  123.79    6.90
   3   0   9   -1.30    1.40
  -3   0  -9   -0.10    1.60
   3   0   9    1.00    1.40
  -3   0  -9    0.00    1.50
   3   0   9   -0.90    0.80
  -3   0 -10   43.70    4.20
  -3   0 -10   39.50    3.90
  -3   0 -10   48.90    4.80
   3   0  10   45.40    4.20
   3   0  10   43.40    4.60
  -3   0 -11    2.90    2.20
  -3   0 -11   -0.10    1.50
   3   0  11   -1.20    1.40
   3   0  11    0.80    1.50
  -3   0 -11   -0.60    1.40
   3   0  11   -2.70    1.70
   3   0  12  245.18   13.70
   3   0  12  262.07   13.00
  -3   0 -12  289.47   13.30
  -3   0 -12  267.07   13.20
   3   0  12  262.67   13.10
  -3   0 -12  235.88   13.20
  -3   0 -13   -1.00    1.80
  -3   0 -13    3.90    2.30
  -3   0 -13   -0.70    1.70
   3   0  13   -2.90    2.10
   3   0  13    4.80    2.50
   3   0  14   99.69    7.50
  -3   0 -14  101.99    8.00
  -3   0 -14  100.89    7.70
  -3   0 -14  103.09    7.70
   3   0  15    0.70    2.50
  -3   0 -15    3.10    2.60
  -3   0 -15    2.10    3.00
  -3   0 -16    0.80    2.40
   3   0  16    0.10    2.10
  -3   0 -16    3.10    3.20
   3   0  17    3.80    3.40
  -3   0 -17    1.30    2.80
  -3   0 -17    0.80    2.50
   3   0  18   74.99    7.50
  -3   1  19   12.80    4.10
   3   1 -19   12.40    4.50
   3   1 -19   17.80    4.90
   3  -1 -19   15.50    4.20
  -3  -1  19   12.00    5.20
  -3   1  18   47.00    6.60
   3   1 -18   63.69    6.90
   3   1 -18   39.80    7.00
   3  -1 -18   38.50    5.70
   3  -1 -18   42.90    7.30
  -3  -1  18   44.80    7.20
   3   1 -17   19.40    4.90
  -3   1  17   16.00    4.00
   3   1 -17   18.50    4.70
   3  -1 -17   20.20    5.10
  -3  -1  17   15.40    4.30
   3  -1 -17   18.50    4.00
   3   1 -16   37.00    6.10
  -3   1  16   35.90    5.60
  -3   1  16   29.00    5.00
   3  -1 -16   33.30    5.10
  -3  -1  16   41.10    6.50
   3  -1 -16   36.00    6.10
  -3   1  15   19.70    4.20
  -3   1  15   22.50    4.50
   3   1 -15   15.90    3.90
   3   1 -15   20.10    5.00
   3  -1 -15   22.60    3.90
   3  -1 -15   20.60    4.50
  -3  -1  15   11.20    4.00
   3   1 -14  156.58   10.30
  -3   1  14  152.48    9.10
   3   1 -14  154.78   10.20
  -3   1  14  144.29    9.50
   3  -1 -14  165.18   10.60
   3  -1 -14  145.49    9.10
  -3  -1  14  160.78   10.60
   3  -1 -14  147.99    8.90
  -3   1  13   77.69    6.10
   3   1 -13   81.79    6.90
  -3   1  13   69.59    6.00
   3   1 -13   72.99    6.50
   3   1 -13   66.29    6.50
   3  -1 -13   79.49    5.90
   3  -1 -13   94.39    7.20
  -3  -1  13   77.89    7.00
   3   1 -12  132.39    8.90
  -3   1  12  136.79    8.00
   3   1 -12  125.29    8.70
   3   1 -12  134.09    8.80
  -3   1  12  132.79    8.90
  -3   1  12  137.99    8.50
   3   1 -12  150.98    9.00
   3  -1 -12  134.29    8.00
  -3  -1  12  142.59    8.60
  -3  -1  12  113.59    8.40
   3  -1 -12  132.69    8.90
  -3   1  11   -1.40    1.30
  -3   1  11    2.30    1.60
   3   1 -11   -0.90    1.60
   3   1 -11    1.70    1.80
   3   1 -11    1.90    1.90
  -3   1  11    0.50    1.40
   3   1 -11   -0.20    1.60
  -3  -1  11    0.10    1.40
   3  -1 -11    0.60    1.30
   3  -1 -11    0.70    1.90
  -3  -1  11    3.20    2.20
   3  -1 -11    1.00    1.40
   3   1 -10  498.05   20.80
   3   1 -10  480.95   20.50
   3   1 -10  443.36   20.40
  -3   1  10  488.25   20.70
  -3   1  10  507.65   19.40
   3   1 -10  499.35   20.80
   3  -1 -10  479.15   19.60
   3  -1 -10  475.05   19.00
  -3  -1  10  494.75   20.20
  -3  -1  10  490.75   21.00
   3  -1 -10  502.75   20.90
   3   1  -9  699.73   26.60
   3   1  -9  660.63   26.50
  -3   1   9  618.04   25.70
   3   1  -9  696.93   26.40
  -3   1   9  653.53   26.30
   3   1  -9  683.93   26.60
  -3   1   9  702.93   25.90
   3  -1  -9  693.43   25.50
   3  -1  -9  624.04   26.20
   3  -1  -9  673.53   24.80
  -3  -1   9  618.34   25.60
  -3  -1   9  707.63   27.00
   3   1  -8 1002.10   40.00
   3   1  -8 1069.49   39.10
   3   1  -8  989.00   38.80
  -3   1   8 1062.49   38.90
  -3   1   8 1106.89   37.50
  -3   1   8 1084.09   38.30
   3   1  -8 1044.20   39.00
  -3  -1   8 1054.29   38.40
  -3  -1   8 1064.49   40.90
   3  -1  -8 1063.09   39.00
   3  -1  -8 1041.30   37.90
   3  -1  -8 1069.99   37.20
   3   1  -7  423.26   18.30
  -3   1   7  476.45   18.50
  -3   1   7  466.15   17.00
   3   1  -7  461.65   18.60
   3   1  -7  448.36   18.10
   3   1  -7  448.26   18.50
  -3   1   7  462.55   17.90
   3  -1  -7  450.65   17.50
   3  -1  -7  452.25   16.80
  -3  -1   7  447.26   18.70
   3  -1  -7  451.35   18.30
  -3  -1   7  460.35   18.10
   3   1  -6  236.18   10.70
  -3   1   6  234.88   10.00
   3   1  -6  242.38   10.40
  -3   1   6  220.98    9.00
  -3   1   6  202.18   10.20
   3   1  -6  233.18   10.70
   3   1  -6  237.68   10.70
  -3  -1   6  241.38   10.80
   3  -1  -6  221.88    8.90
   3  -1  -6  236.08    9.80
  -3  -1   6  232.88   10.10
   3  -1  -6  231.68   10.50
   3   1  -5  745.53   28.00
   3   1  -5  744.73   28.00
  -3   1   5  754.42   27.30
   3   1  -5  777.12   28.10
   3   1  -5  757.52   27.70
  -3   1   5  763.72   26.30
   3  -1  -5  726.53   27.10
   3  -1  -5  774.82   27.80
   3  -1  -5  755.22   26.20
  -3  -1   5  789.32   28.20
  -3  -1   5  777.62   28.40
   3   1  -4 2477.25   85.69
   3   1  -4 2654.73   85.79
  -3   1   4 2514.65   85.39
   3  -1  -4 2378.66   84.89
   3   1  -3  578.94   20.80
  -3   1   3  560.84   20.20
   3   1  -3  538.35   20.40
  -3   1   3  580.24   20.50
   3   1  -3  551.94   20.60
   3  -1  -3  566.94   20.40
  -3  -1   3  544.35   20.30
   3  -1  -3  540.55   20.10
  -3  -1   3  576.24   20.80
  -3  -1   3  591.24   21.00
   3   1  -2 1842.82   64.49
  -3  -1   2 1945.21   64.69
  -3   1   1  417.36   14.50
  -3   1   1  400.36   14.90
   3   1  -1  403.86   14.80
  -3   1   1  418.56   14.20
   3   1  -1  422.96   15.20
   3   1  -1  410.76   14.70
   3  -1  -1  433.46   14.50
  -3  -1   1  398.76   14.80
  -3  -1   1  360.96   15.00
   3  -1  -1  402.66   14.90
  -3  -1   1  405.36   14.80
   3  -1  -1  404.36   14.20
  -3   1   0 2277.57   79.09
   3   1   0 2234.08   79.99
  -3  -1   0 2100.79   79.19
   3  -1   0 2155.38   78.49
  -3   1  -1  394.26   13.30
  -3   1  -1  399.56   14.60
   3   1   1  401.36   13.40
   3   1   1  402.16   14.40
  -3   1  -1  371.66   14.30
  -3   1  -1  385.76   13.30
   3   1   1  371.96   14.40
   3  -1   1  381.66   14.50
  -3  -1  -1  408.46   13.50
  -3  -1  -1  377.56   14.30
  -3  -1  -1  391.46   14.50
   3  -1   1  386.46   14.50
   3   1   2 1447.36   52.19
  -3   1  -2 1583.34   52.69
   3   1   2 1580.44   52.39
   3   1   2 1509.85   50.89
  -3   1  -2 1530.25   52.49
  -3   1  -2 1514.95   52.49
   3  -1   2 1464.65   52.49
  -3  -1  -2 1553.74   52.29
   3   1   3   13.80    2.00
  -3   1  -3   18.30    2.30
  -3   1  -3   15.20    2.10
  -3   1  -3   16.50    1.30
   3   1   3   15.20    2.10
  -3   1  -3   13.70    2.10
   3  -1   3   15.20    1.20
  -3  -1  -3   19.30    2.20
  -3  -1  -3   15.60    1.00
   3  -1   3   16.90    2.30
  -3  -1  -3   15.50    2.10
   3  -1   3   13.80    2.10
  -3   1  -4 1192.78   40.50
   3   1   4 1137.49   39.80
   3   1   4 1090.09   39.80
  -3   1  -4 1135.69   38.90
   3   1   4 1091.49   38.30
  -3   1  -4 1074.09   40.10
   3  -1   4 1102.39   38.70
  -3  -1  -4 1188.48   39.90
  -3  -1  -4 1138.99   38.40
  -3  -1  -4 1120.29   39.80
   3  -1   4 1172.18   40.20
  -3   1  -5   12.80    1.80
   3   1   5   14.20    2.70
   3   1   5   13.60    2.30
  -3   1  -5   12.00    2.60
   3   1   5   13.20    1.50
  -3   1  -5   14.00    2.50
   3  -1   5   11.50    1.70
  -3  -1  -5   14.00    2.30
  -3  -1  -5   13.40    1.50
   3  -1   5   12.20    2.50
   3  -1   5   12.20    2.40
  -3  -1  -5    9.90    2.10
   3   1   6  419.16   17.10
  -3   1  -6  465.05   18.00
  -3   1  -6  425.96   17.50
  -3   1  -6  435.16   16.50
   3   1   6  419.26   17.20
   3   1   6  434.56   15.90
  -3  -1  -6  439.16   17.20
  -3  -1  -6  431.16   17.20
   3  -1   6  439.96   17.90
   3  -1   6  425.26   16.30
  -3  -1  -6  412.36   15.90
   3  -1   6  440.36   17.60
   3   1   7  147.29    7.90
  -3   1  -7  159.08    7.40
   3   1   7  156.78    8.00
   3   1   7  141.99    6.80
  -3   1  -7  155.08    8.20
  -3  -1  -7  154.28    6.90
   3  -1   7  153.88    8.20
  -3  -1  -7  143.29    7.80
   3  -1   7  149.59    8.50
  -3  -1  -7  150.88    7.90
   3   1   8  673.03   23.90
   3   1   8  614.94   25.00
  -3   1  -8  627.54   25.40
   3   1   8  636.84   25.20
  -3   1  -8  659.13   25.90
  -3   1  -8  648.84   24.40
  -3  -1  -8  654.33   25.30
   3  -1   8  612.54   26.60
   3  -1   8  668.73   24.30
   3  -1   8  635.84   25.90
  -3  -1  -8  635.74   23.70
  -3  -1  -8  667.43   25.00
   3   1   9  129.59    7.70
   3   1   9  130.39    6.60
  -3   1  -9  117.09    7.60
  -3   1  -9  127.09    8.00
  -3   1  -9  128.69    7.20
   3   1   9  127.59    7.70
  -3  -1  -9  135.89    7.80
  -3  -1  -9  125.89    7.30
   3  -1   9  131.99    8.30
  -3  -1  -9  129.99    7.50
   3  -1   9  127.19    7.80
   3  -1   9  123.99    7.00
  -3   1 -10  179.78    9.20
   3   1  10  169.48    8.50
   3   1  10  170.68    9.60
   3   1  10  178.08    9.80
  -3   1 -10  170.78    9.70
  -3   1 -10  154.38    9.70
  -3  -1 -10  166.58    8.30
   3  -1  10  156.38    9.40
  -3  -1 -10  173.68    9.50
   3  -1  10  165.28   10.10
  -3  -1 -10  182.68    9.60
   3  -1  10  169.58    8.80
   3   1  11   95.09    7.10
   3   1  11   92.59    6.00
   3   1  11   90.49    6.90
  -3   1 -11   96.79    6.60
  -3   1 -11   96.79    7.40
  -3  -1 -11  104.39    7.20
   3  -1  11   98.09    6.40
   3  -1  11  101.19    7.30
  -3  -1 -11  108.29    7.20
   3  -1  11   87.99    7.40
  -3  -1 -11   89.39    5.90
   3   1  12  163.58    9.50
   3   1  12  148.49    9.40
  -3   1 -12  152.98    9.80
  -3   1 -12  140.19    9.70
  -3   1 -12  151.68    8.90
   3   1  12  156.08    9.70
   3  -1  12  142.69    9.40
   3  -1  12  159.08    9.80
  -3  -1 -12  155.08    9.40
  -3  -1 -12  151.88    9.40
  -3  -1 -12  145.09    8.20
  -3   1 -13   46.20    6.10
   3   1  13   41.10    5.90
   3   1  13   47.30    4.60
  -3   1 -13   42.90    4.60
  -3  -1 -13   48.50    5.40
   3  -1  13   39.90    5.10
  -3  -1 -13   39.50    5.40
  -3  -1 -13   43.10    4.40
   3  -1  13   39.70    5.80
  -3   1 -14   93.99    7.30
   3   1  14   97.19    6.90
   3  -1  14   90.29    7.50
  -3  -1 -14   91.39    6.60
  -3  -1 -14  100.49    7.80
  -3  -1 -14   96.89    7.70
   3   1  15    6.40    2.70
  -3   1 -15    8.30    2.90
  -3   1 -15    6.40    3.40
  -3  -1 -15    7.10    3.40
   3  -1  15    9.50    3.20
  -3  -1 -15    6.50    3.10
  -3  -1 -15   12.90    3.20
  -3   1 -16   33.30    5.40
  -3   1 -16   24.30    5.50
   3   1  16   28.30    4.80
   3  -1  16   21.30    4.80
  -3  -1 -16   24.00    5.50
  -3  -1 -16   23.20    4.70
  -3  -1 -16   25.70    4.60
   3   1  17    3.60    3.00
  -3   1 -17    1.60    2.90
  -3   1 -17   -4.50    2.90
  -3  -1 -17   -3.20    2.90
   3  -1  17   -2.70    2.60
  -3  -1 -17   -0.30    2.80
  -3   1 -18   10.50    4.00
   3   1  18   18.90    4.00
  -3   1 -18   18.50    5.30
  -3  -1 -18   24.80    5.50
   3  -1  18   10.30    4.30
  -3  -1 -18    8.90    4.40
   3   2 -18   -1.20    2.80
  -3   2  18   -0.20    2.90
   3   2 -18   -0.80    3.50
   3  -2 -18   -1.00    2.60
  -3  -2  18   -1.70    3.20
   3  -2 -18    5.40    3.20
  -3   2  17  132.09    9.60
   3   2 -17  133.69   11.00
  -3   2  17  138.29    9.40
   3   2 -17  149.09   10.80
  -3  -2  17  146.39   11.50
   3  -2 -17  157.08   11.60
   3  -2 -17  143.19    9.00
  -3   2  16   13.70    3.90
   3   2 -16   21.60    5.20
   3   2 -16   19.70    4.30
  -3   2  16   16.00    3.90
   3  -2 -16   10.50    3.80
   3  -2 -16   12.40    3.30
  -3  -2  16   12.60    4.40
  -3   2  15   10.20    3.10
   3   2 -15   13.70    4.00
  -3   2  15    7.60    3.00
   3   2 -15    9.10    3.60
  -3  -2  15   16.70    3.80
   3  -2 -15   11.30    3.30
   3  -2 -15   10.90    2.80
   3  -2 -15   10.10    3.20
   3   2 -14    0.80    2.30
  -3   2  14   -2.10    1.70
   3   2 -14   -3.50    2.00
   3  -2 -14    2.80    2.70
   3  -2 -14    2.90    1.90
  -3  -2  14    3.50    2.40
  -3   2  13   42.10    4.50
   3   2 -13   48.30    6.70
   3   2 -13   52.39    6.50
  -3   2  13   45.90    4.40
   3  -2 -13   45.30    4.20
   3  -2 -13   35.60    4.50
   3  -2 -13   33.80    5.50
  -3  -2  13   34.50    5.90
   3   2 -12   22.40    4.70
   3   2 -12   28.40    4.70
  -3   2  12   28.30    4.20
  -3   2  12   31.10    3.70
   3  -2 -12   27.50    3.50
   3  -2 -12   25.40    4.50
  -3  -2  12   22.40    3.70
  -3  -2  12   22.40    4.60
   3  -2 -12   23.40    3.60
   3   2 -11   52.29    6.60
  -3   2  11   58.89    5.40
   3   2 -11   56.79    5.60
   3   2 -11   62.69    5.70
  -3   2  11   57.79    4.70
   3   2 -11   43.70    5.80
  -3   2  11   47.90    4.00
   3  -2 -11   44.10    4.00
   3  -2 -11   37.70    5.20
  -3  -2  11   42.90    5.20
   3  -2 -11   49.10    3.80
  -3  -2  11   44.10    5.90
   3   2 -10    7.20    2.60
  -3   2  10    8.10    1.70
   3   2 -10    5.70    2.60
   3   2 -10    5.00    2.30
  -3   2  10    6.20    1.90
  -3   2  10    4.50    2.40
   3   2 -10    7.30    2.80
  -3  -2  10    4.70    1.70
   3  -2 -10    7.90    2.50
  -3  -2  10    8.90    2.70
   3  -2 -10    5.30    1.60
   3  -2 -10    8.30    2.00
   3   2  -9   25.70    4.10
  -3   2   9   24.80    3.20
  -3   2   9   22.80    3.70
   3   2  -9   26.90    3.90
   3   2  -9   24.60    4.00
   3   2  -9   24.00    4.00
  -3   2   9   20.90    2.30
   3  -2  -9   22.00    2.20
  -3  -2   9   17.10    3.60
   3  -2  -9   20.70    2.90
   3  -2  -9   23.70    3.80
  -3  -2   9   24.80    3.50
  -3   2   8   31.70    3.10
   3   2  -8   36.90    4.50
   3   2  -8   37.20    4.90
   3   2  -8   34.70    4.60
  -3   2   8   35.40    3.70
   3   2  -8   37.40    4.80
  -3   2   8   34.20    2.50
  -3  -2   8   32.10    3.20
   3  -2  -8   33.90    2.90
  -3  -2   8   40.30    4.10
   3  -2  -8   34.30    2.50
   3  -2  -8   28.50    4.00
   3   2  -7   86.69    6.30
  -3   2   7   89.99    5.30
  -3   2   7   94.79    4.30
  -3   2   7   79.39    5.80
   3   2  -7   92.49    6.60
   3   2  -7  104.09    6.60
   3  -2  -7   91.99    5.00
   3  -2  -7   85.79    5.80
   3  -2  -7   94.69    4.20
  -3  -2   7   86.19    5.50
  -3  -2   7  105.19    6.80
  -3   2   6  231.18   10.70
   3   2  -6  227.98   11.30
  -3   2   6  244.18    9.90
  -3   2   6  222.78    8.50
   3   2  -6  227.88   10.40
   3   2  -6  196.48   10.70
   3   2  -6  223.78   11.00
   3  -2  -6  226.18    9.60
   3  -2  -6  228.18   10.70
   3  -2  -6  223.68    8.40
  -3  -2   6  233.98   10.20
  -3  -2   6  244.88   11.30
   3   2  -5  483.45   20.10
   3   2  -5  433.26   19.50
   3   2  -5  486.05   19.10
   3   2  -5  557.94   20.50
  -3   2   5  490.95   19.40
  -3   2   5  495.75   18.50
  -3   2   5  485.95   17.10
  -3  -2   5  496.35   19.90
  -3  -2   5  495.35   20.20
   3  -2  -5  495.65   19.40
   3  -2  -5  500.25   17.10
   3  -2  -5  508.85   18.50
  -3  -2   5  506.15   19.10
  -3   2   4  605.44   22.40
   3   2  -4  590.24   22.10
   3   2  -4  554.74   22.70
  -3   2   4  588.74   20.10
  -3   2   4  605.04   21.60
   3   2  -4  634.34   22.90
  -3  -2   4  587.64   22.70
   3  -2  -4  581.54   22.20
  -3  -2   4  573.74   23.00
   3  -2  -4  592.14   21.50
  -3  -2   4  584.74   22.00
  -3   2   3   23.80    1.50
  -3   2   3   24.50    1.40
  -3   2   3   29.00    2.40
   3   2  -3   22.50    2.40
  -3   2   3   26.20    2.60
   3   2  -3   21.10    2.80
   3   2  -3   27.90    2.80
  -3  -2   3   24.20    2.30
  -3  -2   3   30.30    3.00
  -3  -2   3   26.10    3.10
   3  -2  -3   25.30    2.40
   3  -2  -3   27.10    2.60
   3   2  -2  678.43   24.50
  -3   2   2  670.63   23.30
  -3   2   2  656.53   24.20
   3   2  -2  674.03   24.40
   3   2  -2  655.43   24.40
  -3   2   2  659.03   23.20
  -3   2   2  702.93   24.20
   3   2  -2  715.33   25.20
   3  -2  -2  674.13   24.10
  -3  -2   2  635.24   25.00
   3  -2  -2  650.43   24.10
  -3  -2   2  653.63   24.50
  -3   2   1 1601.14   55.29
   3   2  -1 1654.53   55.59
  -3   2   1 1661.53   55.09
  -3   2   1 1626.94   55.69
  -3   2   1 1679.53   55.09
   3   2  -1 1616.14   55.79
   3   2  -1 1614.54   56.19
   3  -2  -1 1651.93   55.29
   3  -2  -1 1584.44   55.69
  -3  -2   1 1601.04   55.49
  -3  -2   1 1464.15   56.09
  -3   2   0  849.81   29.10
   3   2   0  795.32   29.50
  -3   2   0  835.02   28.70
  -3   2   0  797.52   29.40
  -3   2   0  816.42   29.00
   3   2   0  887.91   28.80
   3  -2   0  789.72   29.00
  -3  -2   0  773.12   29.60
   3  -2   0  814.52   29.50
  -3  -2   0  838.42   28.70
   3  -2   0  818.92   28.60
  -3  -2   0  813.22   29.40
   3   2   1  174.88    8.00
  -3   2  -1  172.68    7.90
   3   2   1  184.58    8.10
  -3   2  -1  187.88    7.20
   3   2   1  172.08    6.90
  -3   2  -1  183.28    8.20
   3  -2   1  173.68    7.90
   3  -2   1  173.48    7.00
  -3  -2  -1  171.38    6.80
  -3  -2  -1  174.58    8.00
  -3  -2  -1  183.78    8.10
  -3   2  -2    3.40    1.50
   3   2   2    2.90    1.30
   3   2   2    2.40    0.60
  -3   2  -2    2.80    1.50
  -3   2  -2    3.30    0.90
  -3   2  -2    3.70    0.90
   3   2   2    2.30    1.30
  -3   2  -2    3.30    1.40
   3   2   2    2.90    0.60
  -3  -2  -2    4.30    1.60
   3  -2   2    0.50    1.20
  -3  -2  -2    4.70    1.50
  -3   2  -3   49.70    2.70
  -3   2  -3   45.20    3.90
   3   2   3   53.59    3.70
  -3   2  -3   46.30    2.70
   3   2   3   46.80    3.80
  -3   2  -3   52.59    4.00
  -3   2  -3   49.30    4.00
  -3  -2  -3   56.39    3.90
  -3  -2  -3   45.90    3.50
   3  -2   3   47.50    3.90
   3   2   4   77.59    4.60
   3   2   4   82.59    5.10
  -3   2  -4   73.69    5.00
  -3   2  -4   72.89    3.80
  -3   2  -4   61.89    4.90
   3  -2   4   69.99    5.10
  -3  -2  -4   65.89    4.40
   3  -2   4   71.19    5.00
  -3  -2  -4   66.49    4.50
   3  -2   4   70.49    3.60
  -3   2  -5  968.80   33.90
   3   2   5  893.81   33.20
  -3   2  -5  903.61   31.70
  -3   2  -5  873.81   33.60
   3   2   5  865.21   32.50
   3  -2   5  865.51   31.40
   3  -2   5  871.01   33.70
   3  -2   5  950.90   33.80
  -3  -2  -5  913.71   33.10
  -3  -2  -5  880.51   32.50
   3   2   6   13.40    2.60
  -3   2  -6   12.10    2.80
  -3   2  -6   10.60    1.80
  -3   2  -6   13.00    2.80
   3   2   6   18.10    2.90
   3  -2   6   13.00    2.70
  -3  -2  -6   12.40    0.80
   3  -2   6   13.40    2.80
  -3  -2  -6   10.80    2.30
  -3  -2  -6   15.00    2.50
   3  -2   6   13.40    1.90
   3   2   7  366.16   13.30
   3   2   7  360.46   16.10
  -3   2  -7  374.96   16.80
  -3   2  -7  376.96   16.70
   3   2   7  386.06   15.60
  -3   2  -7  360.56   14.80
   3  -2   7  363.36   16.40
  -3  -2  -7  379.56   16.10
   3  -2   7  390.76   17.00
   3  -2   7  373.06   14.50
  -3  -2  -7  369.96   15.40
  -3  -2  -7  362.76   13.20
  -3   2  -8    3.50    2.20
   3   2   8    8.30    2.10
   3   2   8    6.90    1.20
  -3   2  -8    7.60    2.10
   3   2   8    8.30    2.40
  -3   2  -8    6.30    1.80
  -3  -2  -8    6.10    2.30
  -3  -2  -8    6.50    2.10
   3  -2   8    4.40    2.50
   3  -2   8    6.90    1.80
   3  -2   8    5.50    2.50
  -3  -2  -8    4.30    1.00
  -3   2  -9  255.17   13.30
  -3   2  -9  269.37   14.90
  -3   2  -9  240.38   11.50
   3   2   9  253.27   12.10
   3   2   9  235.28   10.00
   3  -2   9  268.57   13.60
  -3  -2  -9  259.07   11.90
  -3  -2  -9  266.27   12.70
   3  -2   9  246.08   11.10
   3  -2   9  250.47   12.90
  -3  -2  -9  247.98    9.90
  -3   2 -10    2.20    1.80
  -3   2 -10    0.80    2.20
   3   2  10   -1.20    1.40
  -3   2 -10    2.60    1.90
   3   2  10    0.30    1.00
   3   2  10   -2.00    2.00
  -3  -2 -10   -1.10    1.60
  -3  -2 -10    1.20    1.10
   3  -2  10   -0.10    1.50
   3  -2  10    1.90    1.40
  -3  -2 -10    2.10    1.80
   3  -2  10    0.60    1.90
   3   2  11  243.58   10.40
  -3   2 -11  230.68   11.70
  -3   2 -11  224.68   13.10
  -3   2 -11  221.38   14.20
   3   2  11  253.37   12.50
   3  -2  11  228.58   11.20
  -3  -2 -11  241.58   12.70
  -3  -2 -11  225.88   11.70
   3  -2  11  259.87   13.40
   3   2  12    1.50    1.30
  -3   2 -12    5.00    2.60
  -3   2 -12   -0.10    2.40
   3   2  12    3.40    2.50
   3  -2  12    1.60    2.00
   3  -2  12   -0.80    1.50
  -3  -2 -12    1.60    1.50
  -3  -2 -12    2.60    2.40
  -3  -2 -12    1.30    2.20
   3   2  13   13.40    2.60
  -3   2 -13    9.30    3.10
   3   2  13   11.00    3.80
  -3   2 -13   10.80    3.10
  -3  -2 -13    9.90    3.10
   3  -2  13    8.80    2.60
   3  -2  13    7.60    3.00
  -3  -2 -13   13.70    3.70
  -3  -2 -13   15.00    2.60
  -3   2 -14   31.40    5.70
  -3   2 -14   26.90    4.50
  -3  -2 -14   29.70    3.80
   3  -2  14   30.70    5.50
  -3  -2 -14   36.00    5.70
  -3  -2 -14   26.50    4.40
   3   2  15   -0.70    1.70
  -3   2 -15   -0.70    2.10
  -3   2 -15   -4.60    1.50
  -3  -2 -15    1.10    2.50
   3  -2  15   -1.00    2.50
  -3  -2 -15    0.30    2.20
  -3  -2 -15    2.70    2.10
   3   2  16    0.30    2.00
  -3   2 -16    2.70    2.70
  -3   2 -16    2.70    3.00
  -3  -2 -16    3.70    3.10
  -3  -2 -16    0.80    2.50
   3  -2  16    5.30    3.50
  -3  -2 -16    3.10    3.10
   3   2  17  168.78    9.30
  -3   2 -17  157.98   10.50
  -3   2 -17  124.49   11.00
   3  -2  17  144.29   12.00
  -3  -2 -17  127.49   10.60
  -3  -2 -17  134.49   10.00
   3   2  18   59.49    5.50
  -3   2 -18   59.29    8.90
  -3   2 -18   54.99    7.30
   3  -2  18   44.30    7.80
  -3  -2 -18   41.40    6.80
   3   3 -18   40.60    8.90
  -3   3  18   42.70    5.90
   3   3 -18   45.50    7.60
   3  -3 -18   36.90    6.60
  -3  -3  18   44.50    8.40
   3  -3 -18   44.30    5.30
  -3   3  17   18.90    3.80
  -3   3  17   16.20    4.30
   3   3 -17   17.40    5.30
   3   3 -17   24.50    5.90
   3  -3 -17   10.30    3.90
   3  -3 -17   22.80    3.70
  -3  -3  17   23.30    5.30
  -3   3  16   27.90    4.50
  -3   3  16   24.00    4.10
   3   3 -16   19.20    5.40
   3   3 -16   24.90    5.30
   3  -3 -16   32.00    6.00
   3  -3 -16   26.50    4.10
  -3  -3  16   29.30    5.90
   3  -3 -16   29.50    3.80
  -3   3  15  367.26   16.20
   3   3 -15  388.76   20.50
   3   3 -15  361.16   18.70
  -3   3  15  371.36   17.20
   3  -3 -15  367.86   19.50
  -3  -3  15  364.96   19.90
   3  -3 -15  386.06   17.60
   3  -3 -15  366.56   15.60
  -3   3  14    7.00    2.30
  -3   3  14    8.20    3.00
   3   3 -14   11.00    3.70
   3   3 -14   11.70    4.00
   3  -3 -14    7.30    3.00
  -3  -3  14    5.40    3.00
   3  -3 -14   10.80    2.30
   3  -3 -14   13.30    3.10
  -3   3  13   14.40    2.70
  -3   3  13   11.20    2.80
   3   3 -13   18.40    5.10
   3   3 -13   13.30    3.90
   3  -3 -13   13.10    2.60
   3  -3 -13   15.80    3.80
  -3  -3  13   17.60    4.20
   3  -3 -13   16.10    2.60
   3   3 -12   70.39    7.20
  -3   3  12   82.99    5.10
   3   3 -12   90.39    7.00
  -3   3  12   70.59    5.60
   3  -3 -12   74.19    5.30
  -3  -3  12   63.89    6.90
   3  -3 -12   79.79    7.40
   3  -3 -12   85.09    4.80
   3   3 -11    4.60    2.60
  -3   3  11    5.10    1.60
   3   3 -11    5.30    2.70
   3  -3 -11    6.40    1.90
  -3  -3  11    3.50    1.80
   3  -3 -11    0.70    2.20
   3  -3 -11    5.80    1.60
  -3  -3  11    2.80    2.30
   3   3 -10   40.20    6.30
  -3   3  10   35.90    3.70
   3   3 -10   46.40    4.90
  -3   3  10   36.00    3.00
  -3  -3  10   30.70    5.20
   3  -3 -10   44.40    5.70
   3  -3 -10   31.60    3.30
   3  -3 -10   40.00    2.90
  -3  -3  10   39.00    4.10
   3   3  -9  793.72   32.50
  -3   3   9  773.22   31.60
   3   3  -9  788.62   30.90
  -3   3   9  800.52   28.20
  -3   3   9  815.92   29.60
   3   3  -9  812.02   32.30
   3   3  -9  733.93   32.00
   3  -3  -9  785.42   29.10
   3  -3  -9  810.22   31.60
  -3  -3   9  818.02   32.40
   3  -3  -9  794.52   28.00
  -3  -3   9  772.12   30.50
  -3   3   8    0.80    0.80
  -3   3   8   -0.70    1.50
   3   3  -8   -0.70    1.40
   3   3  -8    1.10    2.20
   3   3  -8   -0.60    1.50
  -3   3   8   -1.10    1.00
   3   3  -8    0.00    2.00
   3  -3  -8   -0.70    1.20
   3  -3  -8    0.10    0.70
   3  -3  -8    1.40    1.70
  -3  -3   8    2.90    1.40
  -3  -3   8    3.30    2.10
  -3   3   7  156.48    7.60
   3   3  -7  181.78   10.10
   3   3  -7  150.58    9.10
   3   3  -7  140.39    9.20
   3   3  -7  151.58    8.50
  -3   3   7  151.78    6.40
  -3   3   7  153.48    8.80
   3  -3  -7  146.39    8.70
  -3  -3   7  158.18    8.30
   3  -3  -7  153.38    6.40
   3  -3  -7  157.88    7.40
  -3  -3   7  162.28    9.40
  -3   3   6  162.78    6.70
   3   3  -6  205.08   10.50
   3   3  -6  173.78    9.50
  -3   3   6  177.38    9.30
   3   3  -6  149.19    8.50
  -3   3   6  159.28    7.80
   3   3  -6  178.58    9.90
   3  -3  -6  176.48    9.20
   3  -3  -6  186.28    6.90
  -3  -3   6  214.98   10.30
   3  -3  -6  151.48    7.70
  -3  -3   6  144.59    8.30
   3   3  -5  375.06   16.30
   3   3  -5  370.36   16.90
  -3   3   5  362.46   15.80
  -3   3   5  367.16   13.40
   3   3  -5  373.46   15.50
   3   3  -5  373.86   16.50
  -3   3   5  375.86   14.70
  -3  -3   5  372.76   16.90
   3  -3  -5  363.36   14.60
  -3  -3   5  371.86   16.30
   3  -3  -5  361.06   13.50
  -3  -3   5  368.06   15.30
   3  -3  -5  369.06   15.80
  -3   3   4  119.79    5.20
   3   3  -4  118.79    7.10
  -3   3   4  127.19    7.10
  -3   3   4  130.49    6.30
   3   3  -4  124.19    7.50
   3   3  -4  109.09    7.30
   3   3  -4  125.69    6.70
  -3  -3   4  117.29    7.50
  -3  -3   4  116.29    6.50
  -3  -3   4  132.89    7.40
   3  -3  -4  126.39    5.50
   3  -3  -4  125.89    6.80
   3  -3  -4  117.49    6.20
   3   3  -3  335.17   15.10
   3   3  -3  349.87   15.10
  -3   3   3  375.16   15.40
  -3   3   3  390.16   14.10
   3   3  -3  369.56   16.00
   3   3  -3  417.16   16.00
  -3   3   3  361.76   14.70
  -3   3   3  367.96   13.80
   3  -3  -3  382.16   15.30
  -3  -3   3  396.36   15.80
   3  -3  -3  357.06   14.80
  -3   3   2  229.48   10.30
  -3   3   2  238.68    9.60
   3   3  -2  228.98   10.40
  -3   3   2  227.58   10.00
   3   3  -2  215.48   10.30
   3   3  -2  223.88   10.40
  -3   3   2  232.18    9.40
   3   3  -2  223.88   10.90
  -3  -3   2  232.78   11.20
   3  -3  -2  232.08   10.20
  -3  -3   2  239.58   10.50
   3  -3  -2  231.68   10.20
  -3   3   1   92.59    5.20
   3   3  -1   91.29    5.30
  -3   3   1   87.69    5.00
   3   3  -1   92.89    5.50
  -3   3   1   95.79    5.40
   3   3  -1   88.09    5.70
  -3   3   1   95.99    5.20
   3   3  -1   91.39    5.60
  -3   3   1   91.99    5.60
   3  -3  -1  100.69    5.30
   3  -3  -1   86.29    5.40
  -3  -3   1  102.29    5.40
  -3  -3   1   90.89    6.00
  -3   3   0   51.09    3.80
   3   3   0   47.30    3.40
  -3   3   0   51.99    3.80
  -3   3   0   43.10    3.50
   3   3   0   45.20    3.80
   3   3   0   49.30    3.90
  -3   3   0   45.80    3.80
   3  -3   0   45.50    3.20
  -3  -3   0   47.70    3.40
  -3  -3   0   45.90    3.80
  -3  -3   0   53.69    4.30
  -3   3  -1  111.79    5.50
   3   3   1  106.99    5.20
  -3   3  -1  112.09    6.20
   3   3   1  103.09    6.00
  -3   3  -1  101.99    6.10
  -3   3  -1   99.79    5.20
   3   3   1   99.59    6.10
  -3   3  -1  101.79    6.00
  -3   3  -1  105.29    6.40
  -3  -3  -1  114.79    5.10
   3  -3   1  101.79    5.20
  -3  -3  -1  103.29    6.80
  -3  -3  -1   99.99    6.20
  -3   3  -2    5.90    1.40
   3   3   2    5.30    1.20
  -3   3  -2    6.00    2.00
   3   3   2    7.50    1.20
  -3   3  -2    7.20    2.30
  -3   3  -2    6.10    1.90
  -3   3  -2    4.40    1.80
   3   3   2    9.00    2.10
  -3   3  -2    4.70    1.30
   3   3   2    8.00    2.00
  -3  -3  -2    3.70    1.70
  -3  -3  -2    8.30    2.20
   3   3   3  220.28    8.10
  -3   3  -3  207.98   10.50
  -3   3  -3  209.58   10.50
   3   3   3  214.68    7.90
  -3   3  -3  215.78    9.10
  -3   3  -3  225.48   10.80
   3   3   3  216.88    9.80
  -3   3  -3  209.48    9.00
  -3   3  -3  210.98   10.60
   3   3   3  218.68   10.40
  -3  -3  -3  226.18   10.40
  -3  -3  -3  205.18    9.90
   3   3   4   40.10    3.50
  -3   3  -4   40.10    4.20
  -3   3  -4   40.50    4.20
  -3   3  -4   43.70    3.50
  -3   3  -4   39.90    2.90
  -3   3  -4   31.40    3.50
  -3   3  -4   36.90    4.00
   3   3   4   43.00    4.10
  -3  -3  -4   38.40    3.90
  -3  -3  -4   43.00    3.60
   3  -3   4   39.90    4.20
   3   3   5  167.28    9.30
  -3   3  -5  175.68    7.80
  -3   3  -5  166.78    7.90
  -3   3  -5  184.28    9.80
  -3   3  -5  160.08    9.50
  -3   3  -5  175.68    9.90
   3   3   5  180.98    8.70
  -3  -3  -5  171.18    9.30
   3  -3   5  182.58    9.90
   3  -3   5  196.78   10.20
  -3  -3  -5  184.48    8.80
   3   3   6  120.79    6.80
  -3   3  -6  119.89    6.20
   3   3   6  105.89    7.10
  -3   3  -6  112.89    7.70
  -3   3  -6  123.09    7.90
   3  -3   6  106.69    7.60
   3  -3   6  114.19    5.90
  -3  -3  -6  115.69    7.30
   3  -3   6  109.59    7.60
  -3  -3  -6  120.79    6.70
   3   3   7  143.99    8.70
   3   3   7  144.59    7.80
  -3   3  -7  143.79    9.10
  -3   3  -7  149.29    7.40
  -3   3  -7  142.79    9.10
  -3  -3  -7  140.39    8.60
   3  -3   7  141.49    7.00
  -3  -3  -7  138.19    8.50
   3  -3   7  146.89   10.50
   3  -3   7  130.39    8.70
   3   3   8  106.89    7.50
  -3   3  -8  120.29    8.10
  -3   3  -8  110.09    6.40
  -3   3  -8  107.69    8.00
   3   3   8  122.89    7.10
   3  -3   8  109.89    8.20
  -3  -3  -8  110.49    7.50
   3  -3   8  106.79    7.70
  -3  -3  -8  105.69    6.70
   3  -3   8  112.89    6.10
  -3   3  -9  341.17   16.70
   3   3   9  316.87   14.50
  -3   3  -9  343.37   14.40
  -3  -3  -9  311.47   14.20
  -3  -3  -9  317.37   15.50
   3  -3   9  326.07   16.20
   3  -3   9  296.87   13.50
   3   3  10    3.10    0.70
  -3   3 -10    1.10    1.60
   3   3  10    3.30    2.10
  -3   3 -10    8.70    3.30
  -3  -3 -10    3.20    2.20
  -3  -3 -10    5.90    1.90
   3  -3  10    5.90    1.80
   3  -3  10    5.10    2.50
  -3  -3 -10    3.70    0.70
  -3   3 -11   20.60    4.90
   3   3  11   17.70    1.50
   3   3  11   15.00    4.00
  -3   3 -11   15.80    3.30
  -3  -3 -11   17.30    3.50
   3  -3  11   27.80    5.30
  -3  -3 -11   16.30    3.70
   3  -3  11   21.00    3.30
  -3  -3 -11   16.10    1.50
   3   3  12   12.10    3.20
  -3   3 -12   11.00    2.90
  -3   3 -12   15.90    4.10
  -3  -3 -12    6.30    2.50
  -3  -3 -12    7.70    1.30
   3  -3  12   16.60    4.20
   3  -3  12    4.40    2.20
  -3  -3 -12   15.30    3.50
  -3   3 -13    7.90    3.50
   3   3  13    7.80    1.50
   3   3  13    3.20    2.90
  -3   3 -13    9.30    2.90
   3  -3  13    2.30    3.20
  -3  -3 -13    7.20    1.50
  -3  -3 -13   17.70    4.20
   3  -3  13    3.20    2.40
  -3  -3 -13   11.30    3.20
  -3   3 -14    6.00    2.60
   3   3  14    2.10    1.40
  -3   3 -14   -0.10    2.20
  -3  -3 -14    4.50    2.50
   3  -3  14    2.60    3.00
  -3  -3 -14    7.30    2.80
  -3  -3 -14    2.40    1.50
  -3   3 -15   54.59    8.00
   3   3  15   68.89    4.40
  -3  -3 -15   68.29    8.50
  -3  -3 -15   67.59    6.30
   3  -3  15   72.09    7.80
   3   3  16   20.40    2.80
  -3   3 -16    9.60    3.80
  -3   3 -16   18.70    5.60
  -3  -3 -16   17.10    2.80
  -3  -3 -16   15.90    4.30
  -3  -3 -16   28.80    5.60
   3  -3  16   26.90    6.50
  -3   3 -17   11.10    3.60
  -3   3 -17    8.60    4.50
  -3  -3 -17   14.60    5.90
  -3  -3 -17   16.50    3.10
  -3  -3 -17    8.70    3.30
  -3   4  16   28.40    4.60
   3   4 -16   35.50    6.00
   3  -4 -16   28.10    6.60
   3  -4 -16   28.10    3.70
  -3  -4  16   17.60    7.20
   3   4 -15   -0.50    3.00
  -3   4  15    7.50    2.30
   3   4 -15    7.70    4.40
  -3   4  15    2.20    2.30
  -3  -4  15    4.20    3.40
   3  -4 -15    1.60    3.50
   3  -4 -15   -3.50    2.40
   3  -4 -15    4.50    1.90
  -3   4  14   82.69    6.10
  -3   4  14   77.69    5.50
   3   4 -14   65.99    7.20
   3   4 -14   88.69    8.90
  -3  -4  14   74.89    9.90
   3  -4 -14   76.59    5.60
   3  -4 -14   81.69    5.00
   3  -4 -14  109.09    9.00
   3   4 -13   34.50    5.90
  -3   4  13   26.80    4.00
   3   4 -13   27.20    5.90
  -3  -4  13   33.60    6.30
   3  -4 -13   30.70    2.80
   3  -4 -13   26.40    5.10
   3  -4 -13   25.40    3.50
   3   4 -12   82.49    8.50
   3   4 -12   93.29    7.70
  -3   4  12   81.79    4.90
  -3   4  12   97.79    6.30
  -3  -4  12   99.69    8.80
   3  -4 -12   76.79    7.40
   3  -4 -12   86.69    4.80
   3  -4 -12   78.99    5.50
  -3   4  11   27.60    2.60
   3   4 -11   31.10    4.90
   3   4 -11   23.40    5.20
   3  -4 -11   25.40    2.50
   3  -4 -11   30.60    3.70
  -3  -4  11   30.50    5.40
   3  -4 -11   27.00    4.90
  -3   4  10   80.79    4.40
   3   4 -10   84.09    6.90
  -3   4  10   86.59    5.70
   3  -4 -10   87.49    4.50
  -3  -4  10   99.99    8.20
   3  -4 -10   75.99    6.70
   3  -4 -10   86.49    5.50
   3   4  -9  117.39    8.00
  -3   4   9  120.89    6.90
  -3   4   9  116.69    5.50
   3   4  -9  115.29    9.30
   3  -4  -9  117.59    5.50
  -3  -4   9  119.19    8.60
  -3  -4   9  112.99    8.80
   3  -4  -9  117.89    6.50
   3  -4  -9  116.69    8.40
  -3   4   8    9.30    1.50
  -3   4   8   13.60    2.60
   3   4  -8   12.20    2.80
   3   4  -8    5.90    3.40
   3  -4  -8   12.90    2.40
  -3  -4   8   15.30    3.80
   3  -4  -8    9.90    1.70
  -3  -4   8   12.70    2.60
   3  -4  -8   13.60    3.30
  -3   4   7 1108.09   40.30
   3   4  -7 1139.59   42.10
   3   4  -7 1125.29   43.40
   3   4  -7 1135.19   41.70
  -3   4   7 1126.99   39.00
   3   4  -7 1171.08   44.30
  -3   4   7 1081.09   42.70
   3  -4  -7 1091.09   42.40
  -3  -4   7 1084.19   43.10
   3  -4  -7 1139.09   40.40
   3  -4  -7 1150.38   39.20
  -3  -4   7 1124.89   41.70
   3   4  -6  981.80   38.40
  -3   4   6  976.00   35.10
   3   4  -6  927.31   37.40
   3   4  -6  977.10   36.30
   3   4  -6  970.80   37.90
  -3   4   6  953.00   37.10
  -3   4   6  960.80   33.70
   3   4  -6  978.00   36.50
   3  -4  -6  922.21   36.60
  -3  -4   6  978.70   37.60
   3  -4  -6  947.01   34.00
   3  -4  -6  993.70   35.20
   3   4  -5  163.48    9.90
  -3   4   5  166.78    8.00
   3   4  -5  164.08    9.80
   3   4  -5  149.99    9.30
   3   4  -5  156.48    8.90
  -3   4   5  169.18    9.50
   3   4  -5  157.78   10.10
  -3   4   5  157.48    7.00
   3  -4  -5  158.48    8.10
   3  -4  -5  157.48    9.00
  -3  -4   5  160.28    9.50
   3  -4  -5  166.08    7.40
   3   4  -4   61.09    5.80
  -3   4   4   57.79    4.30
   3   4  -4   53.49    4.50
   3   4  -4   61.79    4.90
   3   4  -4   58.49    5.10
  -3   4   4   62.79    5.10
  -3   4   4   56.99    4.00
  -3   4   4   63.59    3.70
  -3  -4   4   59.19    5.20
   3  -4  -4   51.79    4.20
   3  -4  -4   62.19    5.00
  -3  -4   4   66.19    6.00
   3   4  -3    6.20    2.00
  -3   4   3    6.80    2.10
   3   4  -3    4.80    1.80
  -3   4   3    4.40    1.90
   3   4  -3    7.00    2.20
   3   4  -3    3.60    2.30
  -3   4   3    4.90    1.40
  -3   4   3    6.30    1.90
  -3   4   3    5.80    1.50
   3  -4  -3    6.90    2.20
  -3  -4   3    5.20    2.50
  -3  -4   3    2.90    1.80
   3   4  -2  388.86   17.30
  -3   4   2  434.36   16.50
   3   4  -2  422.96   17.50
   3   4  -2  414.36   18.00
  -3   4   2  443.46   17.20
  -3   4   2  398.96   16.60
   3   4  -2  402.06   17.30
  -3   4   2  394.56   17.20
  -3   4   2  406.36   17.30
  -3  -4   2  421.26   17.40
   3  -4  -2  422.16   17.10
  -3  -4   2  418.56   18.60
   3   4  -1  223.38   11.30
   3   4  -1  234.78   11.60
  -3   4   1  247.78   11.20
  -3   4   1  244.18   11.10
  -3   4   1  215.58   10.60
  -3   4   1  238.98   10.70
  -3   4   1  232.38   11.30
   3   4  -1  229.48   11.30
   3   4  -1  230.18   10.90
  -3  -4   1  229.88   10.70
   3  -4  -1  247.98   11.00
  -3  -4   1  232.08   12.00
  -3   4   0  121.99    7.20
   3   4   0  126.19    7.50
   3   4   0  123.59    6.60
   3   4   0  143.39    7.80
   3   4   0  135.59    7.00
  -3   4   0  133.69    7.40
  -3   4   0  124.49    7.40
   3   4   0  115.79    7.30
  -3   4   0  113.09    6.90
  -3   4   0  124.29    6.90
  -3  -4   0  121.39    7.30
   3  -4   0  128.89    6.80
  -3  -4   0  114.39    7.70
   3   4   1    0.30    1.30
  -3   4  -1    0.20    1.20
   3   4   1   -0.90    0.90
  -3   4  -1    1.50    1.60
  -3   4  -1    0.10    1.50
  -3   4  -1    0.70    1.40
  -3   4  -1    0.30    1.30
  -3   4  -1    1.90    1.40
   3   4   1    2.70    1.50
   3   4   1   -0.10    0.90
  -3  -4  -1    0.70    1.10
  -3  -4  -1    0.70    1.70
   3   4   2  111.79    5.60
  -3   4  -2  112.09    6.20
  -3   4  -2  103.09    5.80
  -3   4  -2  103.49    7.10
  -3   4  -2  101.79    6.90
   3   4   2  113.69    6.70
  -3   4  -2   95.19    6.70
   3   4   2  109.89    5.30
  -3   4  -2  105.09    6.80
  -3  -4  -2  102.49    6.80
  -3  -4  -2  104.99    6.90
  -3   4  -3   94.09    6.60
  -3   4  -3   84.49    6.50
  -3   4  -3   95.69    5.50
   3   4   3   90.29    6.60
   3   4   3   96.19    4.80
   3   4   3   98.39    4.50
  -3   4  -3   94.49    6.70
  -3   4  -3   95.29    6.80
  -3   4  -3   89.59    5.50
   3   4   3   99.69    6.00
  -3  -4  -3  103.19    6.60
  -3  -4  -3   88.29    6.30
  -3   4  -4  115.29    7.90
   3   4   4  114.19    7.70
  -3   4  -4  109.99    7.90
  -3   4  -4  126.99    8.30
   3   4   4  123.09    5.10
  -3   4  -4  125.09    8.20
  -3   4  -4  135.59    6.80
   3   4   4  125.89    5.30
  -3   4  -4  125.59    6.70
   3   4   4  117.69    6.90
  -3  -4  -4  124.49    7.50
  -3  -4  -4  125.59    7.80
  -3   4  -5    2.30    2.20
  -3   4  -5    3.00    2.40
  -3   4  -5    1.50    1.30
   3   4   5    2.00    1.90
   3   4   5    3.00    0.40
  -3   4  -5    3.80    1.70
   3   4   5    6.20    2.10
  -3   4  -5    0.80    2.00
  -3   4  -5    1.80    1.90
  -3  -4  -5    2.40    1.70
  -3  -4  -5    2.70    1.70
   3   4   6  251.37   12.00
  -3   4  -6  278.57   14.20
  -3   4  -6  271.87   13.80
  -3   4  -6  231.88   13.40
  -3   4  -6  246.28   11.30
  -3   4  -6  267.27   14.00
  -3  -4  -6  257.67   12.30
  -3  -4  -6  269.07   13.40
  -3   4  -7    4.80    2.00
  -3   4  -7    5.90    2.60
   3   4   7    3.40    2.30
  -3   4  -7    8.90    2.90
  -3   4  -7    7.20    2.20
  -3  -4  -7    4.80    2.50
   3  -4   7    5.40    2.60
  -3  -4  -7    5.10    1.90
  -3   4  -8   54.49    6.00
  -3   4  -8   51.49    4.50
   3   4   8   54.19    5.00
  -3   4  -8   52.69    6.80
  -3   4  -8   50.49    4.20
  -3  -4  -8   39.00    5.40
  -3  -4  -8   54.79    4.90
   3  -4   8   46.90    6.40
   3   4   9    6.20    2.40
  -3   4  -9    4.70    2.30
  -3   4  -9    1.80    2.40
   3  -4   9    3.30    1.80
  -3  -4  -9   11.50    3.00
  -3  -4  -9    2.50    2.10
   3  -4   9    9.70    3.60
   3   4  10   10.90    3.50
  -3   4 -10   10.80    3.70
  -3   4 -10   12.80    3.00
  -3  -4 -10   13.00    3.60
   3  -4  10   13.60    2.90
  -3  -4 -10   11.50    2.70
   3  -4  10   13.90    3.90
   3   4  11   50.89    5.30
  -3   4 -11   49.70    5.10
  -3   4 -11   61.59    8.20
  -3  -4 -11   58.49    5.30
  -3  -4 -11   50.29    6.60
   3  -4  11   44.90    4.60
   3  -4  11   66.69    7.00
   3   4  12   10.40    2.90
  -3   4 -12    8.00    3.70
  -3   4 -12   11.60    3.00
   3  -4  12    4.20    2.70
   3  -4  12    7.50    2.70
  -3  -4 -12    4.80    2.60
  -3  -4 -12    5.90    3.20
  -3   4 -13   15.70    3.70
  -3   4 -13    8.20    3.80
   3  -4  13   23.40    5.00
  -3  -4 -13   18.70    3.90
  -3  -4 -13   13.30    4.10
  -3   4 -14   19.10    5.70
   3  -4  14    6.90    4.00
  -3  -4 -14   23.70    5.60
  -3  -4 -14   24.60    4.30
  -3   4 -15    2.20    3.40
   3  -4  15    1.50    3.40
  -3  -4 -15    1.20    2.60
  -3  -4 -15    4.50    2.50
  -3   5  14   47.10    4.40
   3   5 -14   33.10    8.10
   3   5 -14   49.50    7.50
   3   5 -13   -4.00    3.20
  -3   5  13   -1.00    1.00
  -3   5  13   -1.20    1.80
   3   5 -13    4.70    3.00
   3  -5 -13    1.10    2.30
   3  -5 -13    0.30    1.20
  -3  -5  13   -1.40    3.20
   3  -5 -13   -3.70    2.40
  -3   5  12    8.90    3.70
  -3   5  12    6.10    1.40
   3   5 -12    9.60    4.50
   3   5 -12    8.60    3.30
   3  -5 -12    6.40    3.60
   3  -5 -12    8.40    2.80
  -3  -5  12    3.30    3.50
   3  -5 -12    5.20    1.30
   3   5 -11   41.20    6.80
   3   5 -11   31.90    5.60
  -3   5  11   37.40    2.80
  -3   5  11   41.50    6.10
   3  -5 -11   43.90    2.90
   3  -5 -11   40.00    6.30
   3  -5 -11   43.80    4.20
  -3  -5  11   50.39    7.60
   3   5 -10   12.30    4.40
  -3   5  10   13.90    1.90
   3   5 -10   13.40    3.60
   3  -5 -10   15.80    2.00
   3  -5 -10   11.80    2.60
   3  -5 -10   18.80    4.00
  -3  -5  10   22.10    5.30
   3   5  -9   22.30    4.20
  -3   5   9   22.50    2.40
   3   5  -9   24.10    5.30
  -3  -5   9   21.00    4.90
   3  -5  -9   23.10    2.40
   3  -5  -9   27.80    4.80
   3  -5  -9   23.40    3.30
   3   5  -8   59.99    5.70
   3   5  -8   47.00    7.20
  -3   5   8   48.50    4.60
  -3   5   8   42.70    3.20
   3  -5  -8   50.89    3.60
   3  -5  -8   49.30    4.40
  -3   5   7   15.40    2.50
  -3   5   7   15.40    2.80
  -3   5   7   22.90    2.50
   3   5  -7   25.80    4.20
  -3   5   7   22.60    3.50
   3  -5  -7   19.40    4.10
  -3  -5   7   12.10    3.50
  -3   5   6   17.40    3.00
  -3   5   6   13.60    2.50
   3   5  -6   14.50    4.00
   3   5  -6    9.00    2.80
  -3   5   6   14.50    2.90
   3  -5  -6   18.50    3.80
  -3  -5   6   17.50    3.90
  -3   5   5   65.49    5.20
  -3   5   5   73.59    4.90
  -3   5   5   69.79    4.50
   3   5  -5   72.09    6.00
   3   5  -5   71.19    6.40
   3   5  -5   85.69    7.50
  -3   5   5   74.39    5.30
   3  -5  -5   67.49    5.90
  -3  -5   5   66.79    6.30
  -3   5   4   21.90    3.40
  -3   5   4   27.40    3.90
   3   5  -4   22.60    3.90
  -3   5   4   21.80    3.30
   3   5  -4   27.80    4.40
   3   5  -4   20.80    4.70
  -3   5   4   21.50    2.90
  -3   5   4   29.10    4.70
   3  -5  -4   23.00    3.80
  -3  -5   4   23.90    4.20
  -3   5   3    2.30    1.80
   3   5  -3    2.90    2.10
   3   5  -3    4.30    2.70
  -3   5   3    4.30    2.20
   3   5  -3    3.90    2.30
  -3   5   3    4.10    1.60
   3   5  -3    6.20    3.00
  -3   5   3    0.20    1.70
  -3   5   3    1.10    1.90
  -3  -5   3    2.80    2.70
   3  -5  -3    3.70    1.90
  -3  -5   3    8.80    2.80
  -3   5   2   21.00    2.90
   3   5  -2   11.70    3.20
   3   5  -2   22.80    3.70
  -3   5   2   14.70    3.10
  -3   5   2   13.80    3.00
   3   5  -2   13.70    2.90
  -3   5   2   17.50    3.60
  -3   5   2   15.70    3.00
   3   5  -2   13.00    3.00
   3  -5  -2   15.70    3.20
  -3  -5   2   15.30    4.10
  -3  -5   2   11.70    2.80
   3   5  -1  155.68    8.60
  -3   5   1  152.98    8.40
  -3   5   1  147.99    8.60
   3   5  -1  147.49    8.70
  -3   5   1  154.48    9.20
   3   5  -1  167.78    9.40
   3   5  -1  159.38    9.30
  -3   5   1  153.28    8.80
   3  -5  -1  147.49    8.60
  -3  -5   1  142.99    9.60
  -3   5   0   15.50    3.50
  -3   5   0   16.10    3.20
   3   5   0   17.60    3.60
  -3   5   0   12.80    2.90
   3   5   0   21.20    3.70
  -3   5   0    8.80    2.50
   3   5   0   16.90    2.90
  -3   5   0   17.10    3.30
  -3   5   0   15.50    2.90
   3  -5   0   11.80    2.80
  -3  -5   0    9.50    3.40
   3   5   1  174.18    8.50
  -3   5  -1  177.68   10.10
  -3   5  -1  171.98    9.40
  -3   5  -1  170.68    9.80
   3   5   1  181.48    9.90
  -3   5  -1  177.98    9.20
  -3   5  -1  173.28   10.00
   3   5   1  175.68    8.80
  -3   5  -1  172.08   10.20
  -3  -5  -1  168.78    9.90
  -3  -5  -1  171.88   10.30
   3   5   2    0.40    1.30
  -3   5  -2    2.10    1.90
   3   5   2   -0.10    1.30
  -3   5  -2    0.60    1.80
  -3   5  -2   -0.10    2.00
  -3   5  -2    0.80    1.30
  -3   5  -2   -0.80    1.50
  -3  -5  -2    0.20    1.60
  -3  -5  -2   -0.60    2.00
  -3   5  -3    0.70    1.50
  -3   5  -3   -3.50    1.60
  -3   5  -3   -0.50    1.40
  -3   5  -3    0.20    1.80
   3   5   3   -0.40    1.60
  -3   5  -3   -0.70    1.80
   3   5   3    1.50    1.30
   3   5   3   -1.30    1.00
  -3  -5  -3   -1.60    1.80
  -3  -5  -3   -1.50    1.80
   3   5   4  139.09    8.20
  -3   5  -4  138.59    7.70
   3   5   4  142.59    6.10
  -3   5  -4  120.79    8.80
  -3   5  -4  134.69    9.00
  -3   5  -4  122.59    8.70
  -3   5  -4  138.59    7.80
   3   5   4  127.19    6.30
  -3  -5  -4  129.19    8.60
  -3  -5  -4  143.79    8.80
  -3   5  -5   -1.10    1.40
  -3   5  -5    2.20    2.40
  -3   5  -5    0.80    1.40
  -3   5  -5   -0.60    1.40
   3   5   5    0.90    2.00
   3   5   5    1.30    0.80
   3   5   5    0.20    0.70
  -3  -5  -5    1.70    1.80
  -3  -5  -5    0.70    1.90
  -3   5  -6   53.89    5.60
   3   5   6   48.10    6.20
  -3   5  -6   44.40    4.40
  -3   5  -6   52.69    4.40
  -3   5  -6   51.89    6.80
  -3  -5  -6   54.99    7.80
  -3  -5  -6   57.69    5.40
  -3   5  -7   49.30    6.90
  -3   5  -7   43.60    6.50
  -3   5  -7   38.50    4.90
  -3   5  -7   48.40    5.80
  -3  -5  -7   46.10    4.80
  -3  -5  -7   35.60    5.20
  -3   5  -8    3.00    2.90
  -3   5  -8   -0.60    1.80
   3   5   8    0.80    2.10
  -3   5  -8   -2.00    2.20
  -3  -5  -8    3.40    2.20
  -3  -5  -8    0.00    1.60
  -3   5  -9  233.68   14.40
  -3   5  -9  219.08   11.40
  -3   5  -9  202.88   10.80
  -3   5  -9  221.58   13.60
   3   5   9  200.98   11.30
  -3  -5  -9  221.78   13.10
  -3  -5  -9  225.38   11.80
  -3   5 -10    0.90    3.00
  -3   5 -10   11.40    2.70
  -3   5 -10   13.00    4.00
  -3   5 -10    6.60    2.30
   3   5  10    6.20    2.90
  -3  -5 -10    7.40    2.80
  -3  -5 -10   12.70    3.50
  -3   5 -11    0.00    2.00
  -3   5 -11   -2.70    1.80
  -3   5 -11    0.10    3.10
   3   5  11   -1.70    2.60
  -3  -5 -11    0.40    2.40
  -3  -5 -11   -4.90    2.20
  -3   5 -12   10.60    3.10
  -3   5 -12    7.40    4.60
  -3   5 -12    9.80    4.80
  -3  -5 -12   15.30    3.30
  -3  -5 -12   23.70    5.20
   3  -5  12   17.20    5.30
  -3   5 -13   30.70    5.00
  -3   5 -13   23.10    6.20
  -3  -5 -13   31.80    4.90
  -3   5 -14   71.79    6.90
  -3   5 -14   57.99    8.80
  -3   5 -14   69.59   10.20
  -3  -5 -14   65.99    6.40
   3  -5  14   48.10    8.10
  -3  -5 -14   67.39    8.80
   3   6 -12  161.38   11.60
   3   6 -12  149.88   13.10
  -3  -6  12  158.08   12.70
   3   6 -11    7.30    3.70
  -3  -6  11   10.70    4.40
   3  -6 -11   14.10    4.40
  -3   6  10   28.40    3.80
  -3   6  10   30.90    2.50
  -3   6  10   33.30    2.40
   3   6 -10   31.40    6.50
  -3   6  10   33.40    4.10
   3   6 -10   33.00    5.40
  -3  -6  10   31.80    6.40
   3  -6 -10   29.10    6.00
   3   6  -9   25.70    6.20
  -3   6   9   17.70    3.00
  -3   6   9   12.70    2.20
  -3   6   9   19.20    2.40
   3   6  -9   18.70    4.40
  -3   6   9   10.60    2.90
   3  -6  -9   15.70    4.10
  -3  -6   9   24.20    5.40
   3   6  -8   89.39    7.70
  -3   6   8  101.79    6.30
   3   6  -8   83.69    9.10
  -3   6   8  104.89    6.80
  -3   6   8   87.69    5.40
   3  -6  -8   99.09    8.20
  -3  -6   8  104.59    8.90
  -3   6   7   10.10    2.60
   3   6  -7    7.70    4.00
   3   6  -7    7.90    3.10
  -3   6   7   10.30    2.40
  -3   6   7    5.70    2.10
  -3   6   7   11.60    2.90
   3  -6  -7   13.20    3.70
  -3  -6   7    7.20    3.30
   3   6  -6   29.00    5.00
  -3   6   6   35.80    3.90
  -3   6   6   41.60    5.10
  -3   6   6   35.30    3.50
  -3   6   6   40.70    4.10
   3   6  -6   35.90    6.50
  -3  -6   6   39.50    6.00
   3  -6  -6   43.10    5.90
   3   6  -5   55.69    5.60
  -3   6   5   48.80    4.10
   3   6  -5   47.10    7.50
   3   6  -5   53.79    6.80
  -3   6   5   45.80    4.60
  -3  -6   5   49.50    6.70
   3  -6  -5   50.09    6.50
  -3   6   4  114.29    6.70
  -3   6   4  107.69    7.30
   3   6  -4  119.19    8.40
  -3   6   4  116.79    7.70
   3   6  -4  122.19    8.40
  -3   6   4  102.39    7.10
   3   6  -4  105.39    9.20
  -3   6   3   35.80    4.80
  -3   6   3   43.00    4.10
  -3   6   3   38.00    5.20
   3   6  -3   34.80    5.10
  -3   6   3   35.50    4.90
   3   6  -3   31.10    5.10
   3  -6  -3   31.70    4.80
  -3   6   2  194.98   10.90
   3   6  -2  193.78   12.40
  -3   6   2  205.28   10.40
  -3   6   2  188.28   11.30
   3   6  -2  196.28   11.30
   3   6  -2  199.48   11.00
   3   6  -2  196.28   11.50
  -3   6   2  193.58   10.60
  -3  -6   2  199.78   12.60
   3  -6  -2  191.48   10.90
   3   6  -1    0.50    2.00
  -3   6   1   -0.40    1.60
   3   6  -1    0.40    2.10
  -3   6   1    4.00    2.10
   3   6  -1    1.60    2.00
  -3   6   1   -0.50    2.20
  -3  -6   1    1.40    2.60
   3  -6  -1    1.40    1.80
  -3   6   0  208.68   11.10
   3   6   0  210.28   10.60
  -3   6   0  203.08   11.70
   3   6   0  213.58   12.10
   3   6   0  193.48   10.80
  -3   6   0  215.28   11.70
  -3   6   0  184.58   10.70
  -3  -6   0  216.78   12.90
   3   6   1   16.00    3.10
  -3   6  -1   10.90    2.60
  -3   6  -1    9.00    3.20
   3   6   1   11.50    2.50
  -3   6  -1   11.60    3.60
   3   6   1    9.50    2.90
  -3   6  -1    9.80    3.10
  -3  -6  -1   14.60    4.20
  -3   6  -2   -3.20    1.60
  -3   6  -2   -1.00    1.80
  -3   6  -2    0.00    1.60
   3   6   2    1.80    1.90
  -3  -6  -2    3.10    1.90
  -3  -6  -2    0.00    2.30
  -3   6  -3   13.80    3.60
   3   6   3   12.70    2.60
  -3   6  -3    9.40    2.70
   3   6   3    5.80    2.00
  -3  -6  -3    8.00    3.50
  -3  -6  -3   10.70    3.30
  -3   6  -4  137.49    8.40
  -3   6  -4  134.69    9.90
  -3   6  -4  122.79    9.60
   3   6   4  134.79    6.40
  -3   6  -4  126.59    9.20
  -3  -6  -4  120.99    9.20
  -3  -6  -4  126.99    8.90
  -3   6  -5   47.00    4.60
   3   6   5   50.49    3.10
  -3   6  -5   49.20    6.80
   3   6   5   43.90    2.80
  -3   6  -5   50.69    7.00
  -3  -6  -5   44.00    6.20
  -3  -6  -5   48.10    6.60
  -3   6  -6   88.09    6.50
  -3   6  -6   87.99    8.20
  -3   6  -6   89.79    8.20
  -3  -6  -6   79.29    7.50
  -3  -6  -6   90.39    7.30
  -3   6  -7   -1.00    1.90
  -3   6  -7   -1.00    2.70
  -3   6  -7    3.80    3.10
  -3  -6  -7    4.50    3.20
  -3  -6  -7    0.40    2.50
  -3   6  -8    3.40    2.20
  -3   6  -8   13.80    4.60
  -3   6  -8   -0.70    3.00
  -3  -6  -8    1.90    2.70
  -3  -6  -8    3.20    3.10
  -3   6  -9    7.00    2.70
  -3   6  -9    7.00    4.10
  -3   6  -9    3.30    3.60
  -3  -6  -9    9.80    3.40
  -3  -6  -9    5.60    2.90
  -3   6 -10   69.89    9.50
  -3   6 -10   50.49    8.40
  -3   6 -10   54.79    5.90
  -3  -6 -10   63.39    6.30
  -3   6 -11    6.10    5.00
  -3   6 -11    4.10    4.10
  -3  -6 -11    5.10    3.80
  -3  -6 -11    2.00    2.90
   3   7  -7    4.60    3.40
   3   7  -7    3.40    4.30
   3   7  -7    2.50    3.20
  -3   7   7    3.70    2.30
   3  -7  -7    5.60    3.30
   3   7  -6   -3.90    2.40
   3   7  -6   -4.90    3.40
  -3   7   6    8.50    2.50
   3   7  -6   -1.40    3.10
  -3   7   6   -3.90    1.80
   3  -7  -6   -0.60    2.40
   3   7  -5   15.60    4.50
   3   7  -5   20.70    5.80
  -3   7   5   24.60    3.90
  -3   7   5   21.20    3.80
   3   7  -5   17.90    4.90
  -3   7   5   17.30    3.70
   3  -7  -5   21.50    4.30
   3   7  -4    0.60    2.80
   3   7  -4    0.70    2.90
  -3   7   4    3.10    2.30
  -3   7   4    8.50    2.90
   3   7  -4    3.10    3.80
   3  -7  -4    2.10    2.90
  -3   7   3   69.79    6.40
   3   7  -3   59.39    8.30
   3   7  -3   68.79    6.50
  -3   7   3   61.49    5.60
  -3   7   3   77.69    6.30
   3   7  -3   61.89    6.70
   3  -7  -3   53.49    6.90
  -3   7   2   20.80    4.50
  -3   7   2   20.10    3.90
   3   7  -2   17.30    4.10
  -3   7   2   20.70    4.10
  -3   7   2   22.90    4.50
   3   7  -2   22.30    5.20
   3   7  -2   22.70    4.30
   3  -7  -2   18.70    4.00
   3   7  -1   20.40    3.80
  -3   7   1   12.20    3.80
   3   7  -1   25.30    4.90
   3   7  -1   18.50    5.00
  -3   7   1   21.90    4.00
  -3   7   0   -0.10    2.40
   3   7   0   -1.50    2.20
  -3   7   0    0.40    1.80
   3   7   0   -4.20    1.90
   3   7   0    5.80    3.00
   3   7   0   -1.90    2.80
  -3   7   0   -1.50    2.50
   3   7   1    8.50    3.30
  -3   7  -1   -0.60    2.70
  -3   7  -1    6.30    2.80
  -3   7  -1   14.90    4.10
   3   7   1    2.10    2.40
   3   7   1    6.50    3.10
   3   7   1   12.10    4.00
  -3  -7  -1    0.50    2.90
   3   7   2   -2.80    2.40
   3   7   2    0.60    2.50
  -3   7  -2    2.10    2.70
  -3   7  -2    3.10    3.10
   3   7   2   -1.20    1.80
  -3   7  -2   -0.90    2.00
  -3  -7  -2   -0.20    3.40
  -3   7  -3   38.00    6.50
  -3   7  -3   38.70    6.00
   3   7   3   43.10    6.60
   3   7   3   26.10    3.80
   3   7   3   33.40    4.20
  -3   7  -3   35.20    5.30
  -3  -7  -3   39.30    6.50
  -3  -7  -3   27.20    5.40
  -3   7  -4    3.80    3.30
   3   7   4    0.20    3.10
  -3   7  -4   -2.40    2.30
   3   7   4    1.10    1.50
  -3   7  -4    2.30    2.90
  -3  -7  -4   -4.30    2.80
  -3  -7  -4    2.60    2.40
   3   7   5    0.10    1.00
  -3   7  -5    0.50    3.20
  -3   7  -5    2.10    3.60
  -3   7  -5    3.40    2.60
  -3  -7  -5   -4.80    2.00
  -3   7  -6    1.00    3.50
  -3   7  -6    1.70    4.00
  -3   7  -6    5.30    2.90
  -3  -7  -6    0.40    3.30
   4   0 -19   -1.30    2.90
   4   0 -19    0.00    3.10
  -4   0  19   -0.10    3.20
   4   0 -18   39.50    7.00
  -4   0  18   50.99    7.60
   4   0 -18   40.50    6.60
  -4   0  17   -1.30    2.30
   4   0 -17    0.90    2.30
   4   0 -17    2.80    2.50
   4   0 -16   68.89    7.20
   4   0 -16   76.89    7.10
   4   0 -15    4.00    2.80
   4   0 -15    1.70    2.70
  -4   0  15   -0.60    2.00
   4   0 -15    1.70    2.10
   4   0 -14   66.39    6.40
   4   0 -14   67.69    5.90
   4   0 -14   64.99    6.60
  -4   0  14   65.69    6.50
   4   0 -13    2.00    2.10
  -4   0  13   -1.90    1.50
   4   0 -13    0.40    1.60
   4   0 -13   -0.10    1.70
   4   0 -13    5.90    2.90
  -4   0  12   93.39    7.20
  -4   0  12   85.29    6.70
   4   0 -12   92.49    6.70
   4   0 -12  101.19    7.40
   4   0 -12   93.89    6.60
   4   0 -12  105.49    7.00
   4   0 -11    2.30    1.70
   4   0 -11   -0.60    1.30
  -4   0  11   -1.60    1.30
   4   0 -11    2.30    1.60
  -4   0  11    1.40    1.60
   4   0 -11    0.40    1.50
   4   0 -10  103.49    6.50
   4   0 -10   85.79    5.90
   4   0 -10   91.69    6.10
  -4   0  10   88.89    6.10
  -4   0  10   95.99    6.70
   4   0 -10   87.19    6.50
   4   0  -9   -0.90    1.50
  -4   0   9    2.50    1.70
   4   0  -9   -1.20    1.20
  -4   0   9   -0.50    1.40
   4   0  -9    0.90    1.50
   4   0  -9    1.10    1.50
  -4   0   8   11.70    2.50
   4   0  -8   21.60    3.10
   4   0  -8   13.90    2.50
   4   0  -8   18.00    2.70
  -4   0   8   12.40    2.60
  -4   0   7   -1.70    1.20
  -4   0   7   -0.40    1.20
   4   0  -7   -0.70    1.00
   4   0  -7   -0.80    1.30
   4   0  -7   -1.70    1.10
   4   0  -7   -0.60    1.20
   4   0  -6  340.47   13.40
  -4   0   6  318.97   13.70
  -4   0   6  339.07   14.00
   4   0  -6  340.27   14.00
   4   0  -6  349.67   13.90
   4   0  -6  338.37   13.40
   4   0  -5    0.60    1.00
   4   0  -5   -0.30    0.80
  -4   0   5    0.80    0.90
  -4   0   5   -0.10    1.00
   4   0  -5    0.10    1.00
   4   0  -5   -1.30    0.90
   4   0  -4  296.07   10.90
   4   0  -4  283.37   11.30
  -4   0   4  277.47   11.20
  -4   0   4  276.17   10.90
  -4   0   4  289.97   11.50
   4   0  -4  262.77   11.20
  -4   0   3   -0.40    0.60
   4   0  -3    0.10    0.70
   4   0  -3    0.70    0.90
   4   0  -3    0.40    0.80
  -4   0   3    0.50    0.80
  -4   0   3    0.20    0.80
  -4   0   2 1208.38   42.20
   4   0  -2 1218.48   42.10
   4   0  -2 1225.58   41.80
  -4   0   2 1209.58   41.90
   4   0  -2 1260.57   42.00
  -4   0   1   -0.70    0.60
   4   0  -1    0.30    0.60
   4   0  -1   -0.40    0.80
  -4   0   1   -0.40    0.70
   4   0  -1   -1.20    0.60
  -4   0   1    0.00    0.50
  -4   0   0   66.29    3.30
  -4   0   0   64.79    2.80
   4   0   0   63.89    3.40
   4   0   0   71.39    3.30
   4   0   0   60.39    2.80
  -4   0   0   67.49    3.40
   4   0   1    0.30    0.80
   4   0   1    0.50    0.70
  -4   0  -1   -0.40    0.40
  -4   0  -1    0.60    0.80
  -4   0  -1    0.90    1.00
   4   0   1    0.00    0.50
   4   0   2 1531.65   54.49
   4   0   2 1618.84   53.99
   4   0   2 1606.54   53.59
   4   0   3   -1.20    0.60
  -4   0  -3    0.20    0.90
   4   0   3   -0.20    0.80
  -4   0  -3   -0.20    0.70
  -4   0  -3   -0.20    0.80
  -4   0  -3   -0.20    0.50
  -4   0  -4   42.10    2.70
  -4   0  -4   36.60    2.70
  -4   0  -4   42.80    2.80
  -4   0  -4   36.70    3.20
   4   0   4   36.60    2.60
   4   0   5   -0.20    1.00
   4   0   5   -0.50    1.30
  -4   0  -5   -0.20    0.90
  -4   0  -5    0.60    0.90
   4   0   5    0.00    0.90
  -4   0  -5   -0.20    1.50
   4   0   6    2.40    1.30
  -4   0  -6    1.90    1.30
   4   0   6    2.60    1.60
   4   0   6    2.40    1.40
  -4   0  -6    6.90    2.10
  -4   0  -6    4.10    1.50
   4   0   7    0.50    1.20
   4   0   7    1.30    1.40
  -4   0  -7    1.20    1.20
   4   0   7    0.10    1.00
  -4   0  -7   -1.90    1.20
  -4   0  -7   -0.40    1.40
  -4   0  -8   47.50    4.00
  -4   0  -8   54.69    4.70
  -4   0  -8   51.79    4.10
   4   0   8   56.99    4.20
   4   0   8   50.69    4.10
   4   0   8   67.39    5.20
  -4   0  -9    0.90    1.30
   4   0   9    1.10    1.30
  -4   0  -9    0.70    1.10
   4   0   9    1.20    1.30
  -4   0  -9   -0.70    1.60
   4   0   9    0.50    1.60
   4   0  10    3.00    2.00
   4   0  10    5.70    2.20
  -4   0 -10    2.40    2.00
   4   0  10   10.10    3.40
  -4   0 -10    7.20    2.60
  -4   0 -10    5.50    1.90
   4   0  11    0.20    1.90
  -4   0 -11    1.30    1.50
   4   0  11    1.00    1.90
  -4   0 -11   -0.90    2.00
   4   0  11    3.60    1.60
  -4   0 -11    0.30    1.80
  -4   0 -12   18.50    3.80
  -4   0 -12   24.90    4.60
   4   0  12   17.20    4.30
  -4   0 -12   21.60    3.70
   4   0  12   21.00    3.80
   4   0  12   27.00    4.20
  -4   0 -13   -1.70    1.80
  -4   0 -13    3.60    2.60
  -4   0 -13    0.80    2.20
   4   0  13   -2.60    1.90
   4   0  13   -3.50    2.10
   4   0  14   52.89    6.40
  -4   0 -14   64.39    5.90
  -4   0 -14   56.29    5.60
  -4   0 -14   60.19    6.30
   4   0  15   -0.10    2.00
  -4   0 -15    0.10    1.90
  -4   0 -15    4.30    3.00
   4   0  16  110.79    8.10
  -4   0 -16  104.19    8.50
  -4   0 -16  102.39    9.00
  -4   0 -17   -5.50    2.60
  -4   0 -17   -0.80    2.30
   4   0  17    3.40    3.20
   4   0  18   31.60    5.70
  -4   0 -18   32.20    6.10
  -4   0 -18   31.50    5.80
  -4   1  19  125.19   10.00
   4   1 -19  131.69   10.90
   4  -1 -19  130.69    9.60
   4   1 -18  156.48   11.50
  -4   1  18  142.19   10.70
   4   1 -18  151.58   11.20
   4  -1 -18  149.29   11.70
  -4  -1  18  131.69   11.10
   4  -1 -18  137.09    9.70
   4   1 -17    5.70    3.30
   4   1 -17    4.40    2.80
   4  -1 -17   10.20    3.90
  -4  -1  17   11.10    3.50
   4  -1 -17    4.40    3.10
   4   1 -16   27.70    5.20
  -4   1  16   31.70    5.50
   4   1 -16   33.80    6.70
   4  -1 -16   41.50    6.00
   4  -1 -16   20.30    4.60
   4  -1 -16   35.50    5.20
  -4  -1  16   30.30    5.60
  -4   1  15   27.90    5.10
   4   1 -15   13.00    4.20
   4   1 -15   17.30    4.40
   4  -1 -15   17.10    3.80
   4  -1 -15   18.00    4.70
   4   1 -14  152.78   10.50
   4   1 -14  181.58   11.20
  -4   1  14  159.98    9.60
  -4   1  14  169.38   10.40
   4  -1 -14  179.48   10.10
   4  -1 -14  178.18    9.60
   4  -1 -14  168.88    9.90
  -4  -1  14  174.88   11.20
   4  -1 -14  182.98   11.30
  -4   1  13   97.39    7.30
   4   1 -13  107.99    7.80
  -4   1  13   85.79    6.40
   4   1 -13  101.09    7.90
   4   1 -13   98.59    7.80
   4  -1 -13   94.29    7.50
   4  -1 -13   91.49    6.40
  -4  -1  13   97.29    7.80
   4  -1 -13   96.69    6.90
  -4   1  12  625.64   26.90
   4   1 -12  619.74   26.60
  -4   1  12  646.54   26.30
  -4   1  12  660.33   25.30
   4   1 -12  660.73   26.90
   4   1 -12  615.84   26.60
  -4  -1  12  618.14   26.10
   4  -1 -12  661.33   25.80
   4  -1 -12  671.43   27.20
   4  -1 -12  648.14   24.90
  -4  -1  12  635.04   27.20
   4   1 -11    0.00    1.60
   4   1 -11    3.10    1.60
  -4   1  11    4.10    2.10
   4   1 -11    1.70    1.80
   4   1 -11   -1.60    1.80
  -4   1  11    2.50    1.30
  -4   1  11    1.10    2.20
  -4  -1  11    1.30    2.00
   4  -1 -11    0.90    1.50
   4  -1 -11    0.80    1.40
  -4  -1  11    2.30    1.40
   4  -1 -11   -1.10    1.70
   4   1 -10   85.89    6.30
   4   1 -10   79.29    6.00
   4   1 -10   80.39    6.30
  -4   1  10   78.49    5.10
  -4   1  10   91.29    6.50
   4   1 -10   85.79    6.30
  -4   1  10   95.29    6.30
   4  -1 -10   79.79    5.10
  -4  -1  10   88.99    6.70
   4  -1 -10   84.09    5.60
  -4  -1  10   88.89    6.00
   4  -1 -10   86.49    6.40
  -4   1   9    9.20    1.80
   4   1  -9   10.10    2.60
  -4   1   9   12.20    2.70
   4   1  -9   10.00    2.50
   4   1  -9    9.20    2.70
  -4   1   9    7.50    2.10
   4   1  -9   15.00    2.80
   4  -1  -9   11.10    1.90
   4  -1  -9    8.90    2.10
  -4  -1   9   12.20    2.80
  -4  -1   9    6.50    2.10
   4  -1  -9    8.80    2.50
   4   1  -8  496.45   19.80
   4   1  -8  463.75   19.30
  -4   1   8  480.65   19.50
  -4   1   8  488.75   19.10
  -4   1   8  460.05   17.80
   4   1  -8  462.35   19.50
   4   1  -8  508.95   19.80
  -4  -1   8  491.75   19.90
   4  -1  -8  469.85   17.70
   4  -1  -8  472.35   18.70
   4  -1  -8  431.56   19.30
  -4  -1   8  474.15   19.10
   4   1  -7  370.06   16.50
   4   1  -7  394.46   16.70
  -4   1   7  401.56   16.20
  -4   1   7  414.66   16.70
   4   1  -7  402.36   16.70
   4   1  -7  407.06   16.60
   4  -1  -7  394.76   15.90
   4  -1  -7  409.06   15.00
   4  -1  -7  408.16   14.90
  -4  -1   7  404.76   16.30
   4  -1  -7  406.66   16.70
  -4  -1   7  386.26   16.90
  -4   1   6 1688.63   59.19
  -4   1   6 1655.03   59.49
   4   1  -6 1757.52   59.89
   4   1  -6 1732.13   59.79
   4   1  -6 1697.93   59.49
   4   1  -6 1706.73   59.69
  -4  -1   6 1733.13   60.09
   4  -1  -6 1688.93   59.59
  -4  -1   6 1670.23   59.19
   4  -1  -6 1660.03   57.79
   4  -1  -6 1710.13   58.99
   4  -1  -6 1709.83   57.69
   4   1  -5  499.25   18.90
   4   1  -5  455.55   18.90
  -4   1   5  492.15   18.60
  -4   1   5  509.35   19.10
   4  -1  -5  480.35   17.20
  -4  -1   5  484.15   19.20
   4  -1  -5  481.85   18.90
  -4  -1   5  553.94   19.50
   4  -1  -5  488.15   17.20
  -4  -1   5  503.15   18.70
   4  -1  -5  460.25   18.30
  -4   1   4  320.77   12.90
  -4   1   4  321.77   12.80
   4   1  -4  333.37   13.20
   4   1  -4  307.17   12.80
   4   1  -4  332.77   13.20
   4  -1  -4  330.07   12.90
   4  -1  -4  313.77   12.60
   4  -1  -4  317.37   11.20
  -4  -1   4  342.67   13.40
  -4  -1   4  317.37   12.70
  -4  -1   4  334.37   13.30
   4   1  -3  540.95   19.70
  -4   1   3  540.05   19.30
  -4   1   3  522.65   19.30
   4   1  -3  463.15   19.30
   4   1  -3  530.25   19.40
  -4   1   3  545.25   17.90
   4  -1  -3  533.65   19.30
  -4  -1   3  512.15   19.60
  -4  -1   3  558.24   19.90
   4  -1  -3  501.85   19.20
  -4  -1   3  522.25   19.30
   4  -1  -3  552.94   17.80
  -4   1   2 4951.80  166.78
   4   1  -2 4614.84  164.38
  -4  -1   2 4455.05  165.18
   4   1  -1  221.98    9.10
  -4   1   1  215.68    8.90
  -4   1   1  221.38    8.20
   4   1  -1  225.38    8.80
   4   1  -1  230.38    8.80
   4   1  -1  209.58    8.60
  -4   1   1  217.88    8.20
   4  -1  -1  209.88    8.20
  -4  -1   1  221.88    8.70
  -4  -1   1  226.88    8.80
   4  -1  -1  213.48    8.20
   4  -1  -1  235.28    9.00
  -4  -1   1  218.48    9.10
  -4   1   0  226.28    8.00
   4   1   0  204.08    8.80
   4   1   0  202.48    8.30
   4   1   0  214.88    9.10
  -4   1   0  236.98    9.10
   4   1   0  225.88    8.90
  -4   1   0  231.88    8.70
   4  -1   0  222.88    8.00
   4  -1   0  223.48    8.70
   4  -1   0  218.08    9.10
  -4  -1   0  226.48    9.30
  -4  -1   0  224.38    8.90
  -4  -1   0  260.97    8.70
   4   1   1  380.96   13.60
  -4   1  -1  386.76   14.70
  -4   1  -1  393.36   14.60
   4   1   1  417.26   14.60
   4   1   1  416.26   14.90
   4  -1   1  400.26   14.90
  -4  -1  -1  376.56   13.70
  -4  -1  -1  375.56   14.40
  -4  -1  -1  395.16   14.80
   4  -1   1  360.06   14.60
   4   1   2  641.54   22.50
   4   1   2  639.54   21.30
  -4   1  -2  639.64   22.90
   4   1   2  627.54   22.70
  -4   1  -2  609.04   22.70
  -4   1  -2  608.34   21.00
  -4   1  -2  635.64   22.80
   4  -1   2  595.24   22.70
   4  -1   2  623.94   21.00
  -4  -1  -2  629.64   22.40
  -4  -1  -2  627.84   22.70
  -4  -1  -2  633.24   21.30
   4  -1   2  579.44   22.70
  -4   1  -3   67.39    4.10
   4   1   3   69.89    4.20
  -4   1  -3   74.69    3.00
  -4   1  -3   69.69    4.30
  -4   1  -3   62.79    4.10
   4   1   3   65.39    3.80
   4  -1   3   63.69    2.90
   4  -1   3   62.99    4.30
  -4  -1  -3   68.69    3.00
  -4  -1  -3   69.99    4.20
  -4  -1  -3   65.19    2.80
  -4  -1  -3   61.59    3.80
  -4   1  -4  836.92   30.70
  -4   1  -4  843.02   30.70
  -4   1  -4  848.22   30.40
   4   1   4  846.92   30.20
   4   1   4  788.02   30.30
  -4   1  -4  812.62   29.00
   4  -1   4  884.01   31.00
  -4  -1  -4  854.21   28.70
   4  -1   4  862.01   28.90
  -4  -1  -4  888.11   30.20
  -4  -1  -4  820.12   30.30
  -4  -1  -4  770.22   28.70
  -4   1  -5   48.70    4.00
   4   1   5   51.99    3.70
  -4   1  -5   42.00    2.90
  -4   1  -5   45.00    3.80
   4   1   5   57.89    4.20
   4  -1   5   49.90    4.00
  -4  -1  -5   57.09    4.20
  -4  -1  -5   54.69    3.80
   4  -1   5   47.50    3.00
  -4  -1  -5   54.29    2.90
   4  -1   5   53.39    4.20
  -4  -1  -5   51.89    2.70
   4   1   6  228.78   10.50
  -4   1  -6  253.17    9.80
   4   1   6  251.37    9.40
  -4   1  -6  218.58   11.00
   4   1   6  209.68   10.50
  -4   1  -6  222.18   10.70
   4  -1   6  235.88   10.80
  -4  -1  -6  239.48   10.50
   4  -1   6  228.18    9.50
  -4  -1  -6  248.38   10.80
  -4  -1  -6  221.38    9.20
   4  -1   6  227.18   11.20
   4   1   7  179.68    7.90
  -4   1  -7  179.18    9.30
  -4   1  -7  187.68    8.40
  -4   1  -7  172.18    9.50
   4   1   7  203.18    9.40
   4   1   7  179.28    9.30
  -4  -1  -7  177.98    9.00
  -4  -1  -7  183.58    9.30
   4  -1   7  190.18    9.50
   4  -1   7  187.58    8.40
  -4  -1  -7  178.78    7.90
   4  -1   7  195.58   10.10
   4   1   8  155.38    8.80
  -4   1  -8  161.98    8.00
   4   1   8  167.88    7.60
  -4   1  -8  163.28    8.90
  -4   1  -8  167.98    9.40
   4   1   8  152.58    8.50
   4  -1   8  161.08    8.90
   4  -1   8  168.78    8.00
  -4  -1  -8  174.98    9.00
  -4  -1  -8  167.38    7.70
  -4  -1  -8  162.78    8.60
   4  -1   8  157.48    9.30
   4   1   9   44.80    3.50
  -4   1  -9   45.90    4.00
   4   1   9   50.09    4.50
  -4   1  -9   52.19    5.00
  -4   1  -9   45.40    4.50
   4   1   9   46.40    4.50
   4  -1   9   48.60    4.00
  -4  -1  -9   45.20    4.40
  -4  -1  -9   50.59    4.20
   4  -1   9   40.20    4.50
  -4  -1  -9   43.90    4.50
   4  -1   9   52.99    4.80
  -4   1 -10  521.25   21.50
   4   1  10  478.05   21.20
  -4   1 -10  469.35   20.20
   4   1  10  490.75   21.00
   4   1  10  505.85   19.70
  -4   1 -10  518.15   21.90
  -4  -1 -10  537.75   21.20
   4  -1  10  491.65   21.20
   4  -1  10  503.85   20.10
  -4  -1 -10  508.65   21.10
   4  -1  10  492.55   22.00
  -4  -1 -10  485.55   19.50
   4   1  11  109.99    6.50
  -4   1 -11  103.29    7.60
  -4   1 -11  107.19    7.70
  -4   1 -11  106.49    7.00
   4   1  11  118.39    7.80
   4   1  11   97.39    7.30
   4  -1  11  105.29    7.90
  -4  -1 -11  107.29    6.40
  -4  -1 -11  102.89    7.50
   4  -1  11  127.29    8.10
   4  -1  11  102.79    6.60
  -4  -1 -11   98.19    7.20
   4   1  12   51.29    5.40
  -4   1 -12   44.90    5.80
   4   1  12   45.50    5.90
  -4   1 -12   47.90    6.30
  -4   1 -12   48.20    4.80
  -4  -1 -12   50.59    4.40
   4  -1  12   47.50    5.10
  -4  -1 -12   56.99    5.40
  -4  -1 -12   47.90    5.10
   4  -1  12   53.19    4.80
   4   1  13   16.60    3.40
  -4   1 -13   16.40    4.50
  -4   1 -13   13.00    3.30
  -4  -1 -13   14.00    2.80
  -4  -1 -13   16.00    3.60
  -4  -1 -13   19.10    4.20
   4  -1  13   12.50    3.20
   4  -1  13   21.20    3.80
   4   1  14    1.60    2.20
  -4   1 -14    1.30    2.40
  -4   1 -14    3.20    2.50
   4  -1  14    1.40    2.00
  -4  -1 -14    4.60    2.40
  -4  -1 -14    6.00    2.90
  -4  -1 -14   -0.60    2.00
  -4   1 -15   23.00    5.30
  -4   1 -15   15.40    3.60
   4   1  15   27.90    4.60
   4  -1  15   17.40    4.90
  -4  -1 -15   17.70    3.80
  -4  -1 -15   18.80    5.40
  -4  -1 -15   16.10    3.90
  -4   1 -16  173.48   12.80
   4   1  16  195.28   10.80
  -4   1 -16  177.28   12.50
  -4  -1 -16  184.38   10.80
   4  -1  16  173.88   11.90
  -4  -1 -16  191.98   12.20
  -4  -1 -16  196.88   12.10
  -4   1 -17   25.80    4.90
   4   1  17   15.60    3.70
  -4   1 -17   34.90    6.70
  -4  -1 -17   19.00    4.90
   4  -1  17   18.30    4.90
  -4  -1 -17   19.80    4.90
  -4   1 -18    4.80    3.90
   4   1  18   16.20    3.90
  -4   1 -18   14.20    3.70
  -4  -1 -18    7.60    4.30
  -4  -1 -18   12.20    5.20
   4  -1  18   13.10    4.20
  -4   2  18   20.40    4.50
   4   2 -18   21.60    5.50
   4   2 -18   19.20    5.50
   4  -2 -18   10.30    3.50
  -4  -2  18   19.70    5.90
   4  -2 -18    8.60    4.60
   4  -2 -18    5.90    4.00
   4   2 -17   82.69    8.40
   4   2 -17   95.69    9.00
  -4   2  17  104.39    8.40
   4  -2 -17   96.39    7.10
   4  -2 -17   92.89    8.70
   4  -2 -17   76.19    7.20
  -4  -2  17   94.69    9.30
  -4   2  16   54.29    5.90
   4   2 -16   44.90    7.20
   4   2 -16   66.19    8.00
  -4   2  16   62.69    5.80
   4  -2 -16   52.79    5.10
   4  -2 -16   63.59    6.00
  -4  -2  16   57.09    7.90
   4  -2 -16   52.29    7.30
   4   2 -15  159.98   11.10
  -4   2  15  167.18   10.20
   4   2 -15  172.08   11.10
  -4   2  15  137.69    8.70
  -4  -2  15  165.08   11.70
   4  -2 -15  150.28    8.70
   4  -2 -15  160.98    9.50
   4  -2 -15  155.48   11.00
   4   2 -14    5.90    3.00
   4   2 -14    2.90    2.80
  -4   2  14    1.60    1.80
  -4   2  14    1.70    2.40
   4  -2 -14    1.20    2.60
   4  -2 -14    0.30    1.80
  -4  -2  14    1.30    2.40
   4   2 -13   15.40    4.20
  -4   2  13   15.90    3.80
  -4   2  13   19.10    3.20
   4   2 -13   14.50    3.90
  -4  -2  13   14.80    4.20
   4  -2 -13   16.90    2.80
   4  -2 -13   12.10    3.10
   4  -2 -13   13.00    3.40
   4   2 -12   18.50    3.90
   4   2 -12   10.60    3.30
  -4   2  12   12.10    2.50
  -4   2  12   15.10    3.10
   4  -2 -12   12.40    2.40
  -4  -2  12   19.00    4.10
   4  -2 -12   13.60    3.60
   4  -2 -12   15.30    2.90
  -4   2  11  741.53   30.60
   4   2 -11  723.13   30.80
  -4   2  11  760.42   28.90
  -4   2  11  775.42   29.50
   4   2 -11  768.12   31.20
   4   2 -11  752.42   30.40
   4   2 -11  766.02   31.00
   4  -2 -11  780.52   28.80
  -4  -2  11  727.53   29.60
   4  -2 -11  752.72   30.60
  -4  -2  11  785.62   31.40
   4  -2 -11  744.83   27.50
   4   2 -10    5.80    2.40
   4   2 -10    7.40    2.70
   4   2 -10    1.90    2.20
  -4   2  10    5.30    2.30
  -4   2  10    3.70    1.40
  -4   2  10    8.10    2.40
   4   2 -10    8.80    2.90
   4  -2 -10    3.30    1.20
   4  -2 -10    4.10    2.10
  -4  -2  10    3.90    2.20
  -4  -2  10    4.90    2.30
   4  -2 -10    6.00    1.90
   4   2  -9  122.59    8.00
   4   2  -9  112.59    7.30
  -4   2   9  119.79    6.90
   4   2  -9  109.09    7.90
  -4   2   9  128.39    7.80
  -4   2   9  110.59    5.50
   4   2  -9  110.89    7.70
   4  -2  -9  122.89    5.40
   4  -2  -9  112.29    6.40
   4  -2  -9  120.49    7.60
  -4  -2   9  108.39    7.70
  -4  -2   9  122.09    7.00
  -4   2   8    6.00    2.10
   4   2  -8    5.00    2.30
  -4   2   8    6.90    1.90
   4   2  -8    9.10    2.50
  -4   2   8    8.50    1.30
   4   2  -8    9.20    2.60
   4   2  -8    8.70    2.50
  -4  -2   8    7.90    2.10
   4  -2  -8    6.50    1.80
   4  -2  -8    7.20    2.50
  -4  -2   8    5.10    2.40
   4  -2  -8    7.10    1.20
   4   2  -7   14.60    2.90
   4   2  -7    8.20    2.70
  -4   2   7   14.00    2.60
   4   2  -7   11.90    2.80
   4   2  -7    7.60    2.40
  -4   2   7   11.70    1.10
  -4   2   7   10.80    2.20
   4  -2  -7    9.90    2.40
   4  -2  -7   14.40    2.30
  -4  -2   7   12.20    2.70
   4  -2  -7    9.70    1.00
  -4  -2   7    7.70    2.10
  -4   2   6  282.37   11.60
   4   2  -6  279.97   12.10
   4   2  -6  282.27   12.80
   4   2  -6  253.87   12.30
   4   2  -6  256.67   13.70
  -4   2   6  255.57   12.00
   4  -2  -6  267.07   11.20
  -4  -2   6  250.67   13.60
  -4  -2   6  271.67   12.60
   4  -2  -6  274.97   12.20
  -4  -2   6  277.57   11.80
   4   2  -5 1543.85   52.79
  -4   2   5 1575.84   52.99
   4   2  -5 1487.25   53.29
   4   2  -5 1410.26   53.19
  -4   2   5 1504.25   52.19
  -4  -2   5 1479.15   53.39
   4  -2  -5 1544.05   52.89
   4  -2  -5 1462.15   52.09
  -4  -2   5 1427.56   53.59
  -4  -2   5 1532.25   52.59
  -4   2   4  620.84   22.40
   4   2  -4  561.64   22.10
  -4   2   4  610.64   21.90
   4   2  -4  578.44   22.60
   4   2  -4  568.24   22.80
  -4  -2   4  590.94   22.10
  -4  -2   4  598.34   22.80
   4  -2  -4  589.14   22.60
  -4  -2   4  602.24   23.30
   4  -2  -4  578.74   22.20
  -4   2   3  837.32   29.10
   4   2  -3  817.22   29.40
  -4   2   3  831.92   27.30
   4   2  -3  789.32   29.90
  -4   2   3  792.52   29.10
  -4  -2   3  808.02   29.30
   4  -2  -3  802.62   29.00
   4  -2  -3  813.22   29.10
  -4  -2   3  754.22   29.50
  -4  -2   3  825.72   30.30
  -4   2   2  419.86   15.20
  -4   2   2  418.76   15.20
   4   2  -2  399.36   16.30
   4   2  -2  446.76   16.60
   4   2  -2  462.45   17.20
   4   2  -2  426.16   16.50
  -4   2   2  421.06   16.10
  -4   2   2  435.76   16.40
  -4  -2   2  418.26   17.10
   4  -2  -2  448.86   16.50
   4  -2  -2  415.36   16.10
  -4  -2   2  442.26   16.60
   4   2  -1 1351.06   46.50
   4   2  -1 1324.57   47.00
  -4   2   1 1326.57   46.90
   4   2  -1 1406.06   47.40
  -4   2   1 1328.97   46.10
  -4   2   1 1334.07   46.20
   4   2  -1 1346.47   47.00
   4  -2  -1 1343.37   47.90
   4  -2  -1 1269.97   46.10
   4  -2  -1 1337.07   46.20
  -4  -2   1 1392.66   47.60
  -4  -2   1 1369.86   46.70
   4   2   0  727.93   26.70
  -4   2   0  771.02   27.80
   4   2   0  754.72   27.90
  -4   2   0  745.13   26.60
   4   2   0  771.32   27.70
  -4   2   0  762.02   27.20
  -4  -2   0  775.32   26.90
  -4  -2   0  768.62   28.10
   4  -2   0  765.92   28.00
   4  -2   0  774.42   26.60
   4  -2   0  757.22   27.30
  -4  -2   0  789.32   27.70
  -4   2  -1   79.59    4.80
   4   2   1   69.29    3.30
  -4   2  -1   70.19    4.20
  -4   2  -1   78.09    4.70
  -4   2  -1   74.39    3.40
   4   2   1   74.19    4.50
   4   2   1   72.39    4.40
  -4  -2  -1   69.09    3.40
  -4  -2  -1   73.19    4.60
   4  -2   1   64.49    4.20
   4  -2   1   70.59    3.30
  -4  -2  -1   65.89    4.20
   4  -2   1   75.69    4.70
  -4   2  -2   64.79    3.00
  -4   2  -2   65.09    3.10
  -4   2  -2   58.29    4.30
   4   2   2   60.09    4.20
  -4   2  -2   49.70    4.20
   4   2   2   66.39    2.60
   4   2   2   58.39    4.10
  -4   2  -2   63.99    4.30
   4  -2   2   62.79    4.40
  -4  -2  -2   66.09    4.20
  -4  -2  -2   63.29    4.20
  -4   2  -3  228.98   10.80
  -4   2  -3  239.88    8.90
  -4   2  -3  217.58   10.50
  -4   2  -3  240.68   10.70
   4   2   3  238.38   10.30
   4   2   3  234.28   10.50
  -4   2  -3  221.08    8.80
  -4  -2  -3  234.78   10.40
  -4  -2  -3  239.98   10.40
   4  -2   3  247.88   10.90
  -4   2  -4    7.80    2.20
   4   2   4    2.80    1.60
  -4   2  -4    5.10    1.60
  -4   2  -4    4.10    1.80
  -4   2  -4    4.50    1.10
   4   2   4    4.80    1.80
   4  -2   4    4.60    2.00
  -4  -2  -4    4.50    1.60
   4  -2   4    4.10    0.90
  -4  -2  -4    4.40    1.70
   4   2   5   20.80    3.20
  -4   2  -5   17.40    2.00
   4   2   5   19.10    3.10
  -4   2  -5   18.70    3.30
  -4   2  -5   19.80    3.20
   4  -2   5   18.50    1.70
  -4  -2  -5   17.20    2.90
  -4  -2  -5   20.90    3.00
   4  -2   5   17.90    3.20
   4   2   6  194.68    9.90
  -4   2  -6  204.18   10.60
  -4   2  -6  197.98    8.70
   4   2   6  214.58   10.00
  -4   2  -6  199.38   10.40
  -4  -2  -6  217.68   10.10
   4  -2   6  200.98   10.60
   4  -2   6  206.68   10.50
  -4  -2  -6  192.28    9.50
   4  -2   6  200.68    8.40
  -4   2  -7  112.29    7.70
   4   2   7  142.19    7.70
   4   2   7  117.79    7.50
  -4   2  -7  122.69    7.90
  -4   2  -7  139.79    6.70
   4  -2   7  134.19    6.90
  -4  -2  -7  136.09    7.80
  -4  -2  -7  128.89    5.00
  -4  -2  -7  131.89    5.00
   4  -2   7  133.69    8.00
  -4  -2  -7  139.89    8.40
   4  -2   7  138.69    8.50
  -4   2  -8  158.18    7.70
   4   2   8  146.79    8.30
   4   2   8  150.48    8.70
  -4   2  -8  148.99    9.30
  -4   2  -8  143.59    9.00
  -4  -2  -8  164.28    8.50
   4  -2   8  146.09   10.40
  -4  -2  -8  144.39    8.60
  -4  -2  -8  157.78    6.20
   4  -2   8  163.08    7.40
   4  -2   8  144.89    8.80
   4   2   9   71.49    5.70
  -4   2  -9   66.49    6.00
   4   2   9   74.39    6.00
  -4   2  -9   81.19    5.20
  -4   2  -9   69.99    6.20
   4   2   9   71.09    3.80
  -4  -2  -9   74.49    5.70
   4  -2   9   77.59    4.90
  -4  -2  -9   81.19    6.10
   4  -2   9   77.79    6.30
  -4  -2  -9   71.39    3.80
   4  -2   9   75.29    6.70
   4   2  10   20.70    3.70
  -4   2 -10   13.30    3.50
  -4   2 -10   17.70    3.90
   4   2  10   19.50    3.90
   4   2  10   19.90    2.30
   4  -2  10   21.10    4.90
  -4  -2 -10   20.10    3.80
  -4  -2 -10   22.60    2.40
  -4  -2 -10   17.20    3.50
   4  -2  10   15.70    3.80
   4  -2  10   18.70    2.80
   4   2  11   71.79    6.50
   4   2  11   83.29    4.80
  -4   2 -11   85.19    6.00
  -4   2 -11   81.69    7.10
   4  -2  11   81.39    7.10
   4  -2  11   81.89    5.60
  -4  -2 -11   88.99    4.80
  -4  -2 -11   93.99    7.00
  -4  -2 -11   76.09    6.40
   4   2  12   16.10    4.00
  -4   2 -12   19.80    4.70
   4   2  12   15.80    2.50
  -4   2 -12   15.40    3.30
   4  -2  12   17.50    3.20
   4  -2  12   15.00    4.10
  -4  -2 -12   15.50    3.60
  -4  -2 -12   17.30    2.50
  -4  -2 -12   21.00    4.30
   4   2  13   13.70    2.60
  -4   2 -13    9.00    3.80
  -4   2 -13   21.70    4.10
  -4  -2 -13   17.60    2.70
  -4  -2 -13   14.50    3.70
  -4  -2 -13   15.70    3.90
   4  -2  13   16.60    3.40
   4  -2  13   18.20    4.50
   4   2  14   37.00    3.70
  -4   2 -14   34.00    5.00
  -4   2 -14   34.40    5.90
   4  -2  14   33.10    4.90
  -4  -2 -14   29.50    5.10
   4  -2  14   40.20    6.40
  -4  -2 -14   35.40    3.50
  -4  -2 -14   34.30    5.60
  -4   2 -15    5.80    3.20
   4   2  15    6.50    2.10
  -4   2 -15    6.80    2.70
  -4  -2 -15    3.50    3.00
   4  -2  15    5.10    3.00
  -4  -2 -15    8.50    2.40
  -4   2 -16    4.00    3.50
   4   2  16    2.70    2.30
  -4  -2 -16   -2.10    2.80
  -4  -2 -16    0.00    2.20
   4  -2  16   -5.50    2.20
  -4  -2 -16    3.50    2.90
  -4   2 -17   22.20    4.90
   4   2  17   31.80    4.20
  -4   2 -17   25.20    5.50
  -4  -2 -17   12.90    4.70
  -4  -2 -17   26.40    5.50
   4  -2  17   36.70    6.90
   4   3 -18    2.50    4.10
  -4   3  18   10.10    3.70
  -4  -3  18   25.50    6.00
   4  -3 -18   10.30    3.20
   4  -3 -18   13.90    4.40
  -4   3  17   52.09    6.60
   4   3 -17   60.29    8.60
   4   3 -17   54.59    8.10
   4  -3 -17   63.19    7.00
  -4  -3  17   60.69    9.10
   4  -3 -17   53.19    4.80
   4  -3 -17   66.39    9.10
   4   3 -16    5.30    3.00
  -4   3  16    2.70    2.60
   4   3 -16   -4.20    2.70
  -4  -3  16    4.20    3.30
   4  -3 -16    9.70    3.00
   4  -3 -16    2.70    3.60
   4  -3 -16    5.30    3.10
   4  -3 -16    1.60    3.30
  -4   3  15   12.50    3.50
   4   3 -15    9.70    3.30
  -4   3  15    4.60    2.30
   4   3 -15    8.50    4.30
   4  -3 -15   12.40    2.50
  -4  -3  15    9.70    4.20
   4  -3 -15   12.70    3.20
   4  -3 -15   12.80    4.40
   4   3 -14   69.29    8.00
  -4   3  14   56.69    5.60
   4   3 -14   61.99    8.10
  -4   3  14   61.29    4.60
   4  -3 -14   61.79    6.20
  -4  -3  14   67.19    8.50
   4  -3 -14   67.99    7.10
   4  -3 -14   59.59    4.20
   4   3 -13  159.98   10.50
   4   3 -13  162.78   11.40
  -4   3  13  154.98    9.30
  -4  -3  13  168.38   11.60
   4  -3 -13  148.89    8.60
   4  -3 -13  163.48    7.50
   4  -3 -13  156.88   10.80
  -4   3  12   31.50    4.30
   4   3 -12   26.60    5.00
  -4   3  12   26.80    2.70
   4   3 -12   31.80    5.50
   4  -3 -12   26.90    2.60
   4  -3 -12   29.10    3.70
   4  -3 -12   28.30    5.30
  -4  -3  12   35.80    6.80
  -4   3  11  114.79    5.70
  -4   3  11  113.29    7.20
   4   3 -11  113.69    8.80
   4   3 -11  114.19    8.20
  -4  -3  11  121.19    9.10
   4  -3 -11  118.09    8.60
   4  -3 -11  127.09    6.90
   4  -3 -11  121.69    5.60
   4   3 -10   94.39    7.90
  -4   3  10  108.09    6.60
  -4   3  10  102.99    4.80
   4   3 -10  106.49    7.50
   4  -3 -10  103.19    7.50
  -4  -3  10   96.79    6.80
  -4  -3  10   93.39    7.80
   4  -3 -10   99.19    6.10
   4  -3 -10   97.59    4.60
  -4   3   9  198.58    9.90
   4   3  -9  207.88   11.00
   4   3  -9  206.28   11.90
  -4   3   9  198.28   11.20
   4   3  -9  195.78   11.40
   4   3  -9  207.98   12.00
  -4   3   9  201.68    7.90
  -4  -3   9  203.08   11.60
   4  -3  -9  204.58   11.20
   4  -3  -9  202.88    7.80
   4  -3  -9  192.38    9.40
  -4  -3   9  208.68   10.50
   4   3  -8   47.40    6.10
   4   3  -8   51.69    5.20
   4   3  -8   51.69    5.20
  -4   3   8   54.19    4.10
  -4   3   8   49.60    2.40
   4   3  -8   46.60    4.60
  -4   3   8   42.10    4.50
  -4  -3   8   42.50    5.70
   4  -3  -8   52.29    4.00
  -4  -3   8   45.20    4.80
   4  -3  -8   49.99    2.40
   4  -3  -8   45.50    4.80
   4   3  -7   44.90    5.00
   4   3  -7   52.59    5.00
  -4   3   7   47.90    4.30
  -4   3   7   42.90    3.70
   4   3  -7   42.30    4.20
  -4   3   7   47.70    2.10
  -4  -3   7   46.20    5.70
   4  -3  -7   46.70    3.70
   4  -3  -7   45.80    4.60
  -4  -3   7   47.40    4.00
   4   3  -6    7.60    2.20
   4   3  -6   13.60    2.60
   4   3  -6   12.80    2.70
  -4   3   6   12.00    2.20
  -4   3   6   12.20    2.70
  -4   3   6   11.00    0.90
   4   3  -6   14.00    3.30
  -4  -3   6   14.60    3.20
  -4  -3   6   10.60    2.90
   4  -3  -6    5.90    2.20
  -4  -3   6   13.00    2.50
   4  -3  -6   12.20    2.20
  -4   3   5  643.84   26.60
   4   3  -5  717.93   27.40
   4   3  -5  711.03   26.70
  -4   3   5  687.93   23.70
   4   3  -5  700.23   27.60
  -4   3   5  664.63   25.70
  -4   3   5  702.93   23.90
  -4  -3   5  656.13   27.70
   4  -3  -5  701.33   26.70
  -4  -3   5  718.83   26.60
   4  -3  -5  710.73   25.90
  -4  -3   5  717.03   27.40
   4   3  -4   37.60    3.80
  -4   3   4   37.50    3.30
   4   3  -4   34.30    4.40
  -4   3   4   36.70    3.60
   4   3  -4   41.80    3.80
   4   3  -4   37.00    3.40
  -4   3   4   40.70    2.20
  -4   3   4   43.40    2.40
  -4  -3   4   43.30    4.60
  -4  -3   4   39.80    3.40
  -4  -3   4   50.89    4.30
   4  -3  -4   42.30    3.70
   4  -3  -4   42.70    3.40
  -4   3   3 1629.74   56.19
  -4   3   3 1707.73   56.09
  -4   3   3 1586.94   57.69
  -4   3   3 1667.93   57.49
   4   3  -3 1526.15   57.89
   4   3  -3 1649.13   58.79
   4   3  -3 1653.73   57.99
   4   3  -3 1614.54   57.89
   4  -3  -3 1756.52   57.79
   4  -3  -3 1646.74   57.59
  -4  -3   3 1741.03   58.29
  -4  -3   3 1562.14   58.99
  -4   3   2  154.48    6.90
  -4   3   2  158.08    7.60
   4   3  -2  182.98    8.70
   4   3  -2  151.18    7.80
   4   3  -2  131.79    7.40
   4   3  -2  155.88    8.80
  -4   3   2  157.68    7.60
  -4   3   2  147.29    6.70
  -4  -3   2  144.39    7.60
   4  -3  -2  158.38    7.80
   4  -3  -2  150.78    7.40
   4   3  -1    7.50    1.70
  -4   3   1   13.30    2.40
   4   3  -1   11.00    2.40
  -4   3   1   10.90    1.90
  -4   3   1   13.10    2.00
  -4   3   1   11.80    1.90
   4   3  -1    8.10    2.10
  -4  -3   1   10.30    2.40
   4  -3  -1   14.80    2.20
  -4  -3   1    8.10    1.80
   4  -3  -1    9.10    2.10
  -4   3   0    8.70    1.90
   4   3   0   11.50    2.40
  -4   3   0    8.60    1.80
  -4   3   0    8.60    1.70
  -4   3   0    9.50    2.10
   4   3   0    9.80    1.70
   4   3   0   10.10    2.30
  -4   3   0    8.50    2.10
  -4  -3   0    6.00    2.00
  -4  -3   0   11.10    1.90
  -4  -3   0    8.90    2.50
   4  -3   0   12.00    1.80
  -4   3  -1   26.70    3.70
  -4   3  -1   21.40    3.00
  -4   3  -1   28.90    3.60
  -4   3  -1   32.00    3.70
  -4   3  -1   28.70    2.30
   4   3   1   31.80    2.30
   4   3   1   26.90    3.40
   4   3   1   26.20    3.40
  -4   3  -1   23.90    2.30
   4  -3   1   29.50    2.30
  -4  -3  -1   28.80    3.70
  -4  -3  -1   25.60    2.20
  -4  -3  -1   25.80    3.30
  -4   3  -2    2.20    1.10
  -4   3  -2    3.40    1.70
  -4   3  -2    3.60    1.10
   4   3   2    4.20    1.00
  -4   3  -2    4.50    1.70
  -4   3  -2    3.50    1.60
   4   3   2    3.70    1.60
   4   3   2    2.70    0.80
   4   3   2    1.30    1.40
  -4   3  -2    4.40    1.60
  -4  -3  -2    4.50    1.80
   4  -3   2    2.50    1.50
  -4  -3  -2    5.20    1.90
  -4   3  -3    1.70    1.00
  -4   3  -3    3.10    1.00
  -4   3  -3    3.00    1.80
   4   3   3    2.10    1.40
  -4   3  -3    1.50    1.60
   4   3   3    3.10    0.50
   4   3   3    3.00    1.70
  -4   3  -3    3.80    1.80
  -4  -3  -3    1.90    1.50
  -4  -3  -3    2.10    1.70
   4  -3   3    2.90    1.80
   4   3   4  130.29    6.90
  -4   3  -4  118.49    5.70
  -4   3  -4  124.59    7.60
  -4   3  -4  116.89    7.40
  -4   3  -4  129.69    7.70
   4   3   4  119.59    7.20
  -4   3  -4  113.59    5.70
  -4  -3  -4  113.29    6.90
  -4  -3  -4  111.79    6.70
   4  -3   4  125.29    7.60
  -4   3  -5  379.96   16.60
   4   3   5  355.76   15.90
  -4   3  -5  345.47   13.90
   4   3   5  343.17   15.00
  -4   3  -5  361.16   13.80
  -4   3  -5  340.17   16.00
  -4   3  -5  357.86   16.30
  -4  -3  -5  373.76   16.50
  -4  -3  -5  357.16   15.70
   4  -3   5  352.56   16.30
  -4   3  -6   12.40    3.30
  -4   3  -6   13.70    2.20
   4   3   6   12.00    2.60
  -4   3  -6   14.80    3.30
   4   3   6   12.70    3.10
  -4  -3  -6   15.80    3.20
   4  -3   6   14.00    3.10
   4  -3   6   12.90    3.10
   4  -3   6   15.90    2.10
  -4  -3  -6   13.60    2.70
  -4   3  -7    5.00    2.20
   4   3   7    8.90    2.10
  -4   3  -7    4.50    2.30
   4   3   7   10.20    3.00
  -4   3  -7    7.50    2.70
  -4   3  -7    5.90    1.80
  -4  -3  -7    5.40    2.10
   4  -3   7    8.10    2.90
   4  -3   7    9.20    2.70
  -4  -3  -7    7.30    2.10
   4  -3   7    9.30    1.70
   4   3   8   31.60    4.80
   4   3   8   36.30    3.80
  -4   3  -8   37.40    5.50
  -4   3  -8   37.40    5.30
  -4   3  -8   34.10    3.40
   4  -3   8   44.50    5.90
  -4  -3  -8   33.60    3.80
   4  -3   8   34.40    5.50
   4  -3   8   37.40    3.20
  -4  -3  -8   42.10    4.50
  -4   3  -9  313.97   16.20
   4   3   9  321.97   14.70
  -4   3  -9  322.57   13.90
   4  -3   9  316.57   13.30
  -4  -3  -9  318.37   14.50
   4  -3   9  323.57   16.10
  -4  -3  -9  288.07   15.00
  -4   3 -10    1.70    2.70
  -4   3 -10    2.10    1.80
  -4  -3 -10    2.70    2.40
  -4  -3 -10   -1.00    1.40
   4  -3  10   -1.60    1.20
   4  -3  10    0.00    1.60
  -4   3 -11   -2.60    1.70
   4   3  11    3.90    2.10
  -4  -3 -11   -1.10    1.70
   4  -3  11    0.50    1.70
   4  -3  11   -0.60    2.60
  -4  -3 -11   -0.50    1.90
  -4   3 -12   11.90    3.20
  -4   3 -12   15.20    4.30
   4   3  12   10.50    3.60
  -4  -3 -12   12.70    3.60
   4  -3  12   11.40    2.90
   4  -3  12   13.20    3.90
  -4  -3 -12   13.90    1.10
  -4  -3 -12   15.70    3.50
  -4   3 -13   58.59    5.60
  -4   3 -13   62.09    8.20
   4  -3  13   50.69    5.10
  -4  -3 -13   51.39    2.80
  -4  -3 -13   53.89    2.80
  -4  -3 -13   59.79    6.10
  -4  -3 -13   57.09    5.70
   4  -3  13   58.29    6.30
  -4   3 -14   22.50    5.30
  -4   3 -14   15.80    3.60
  -4  -3 -14   16.10    1.80
   4  -3  14   23.50    5.00
  -4  -3 -14   19.90    4.10
  -4  -3 -14   12.10    1.70
  -4  -3 -14   18.30    4.50
  -4   3 -15   55.09    8.20
  -4   3 -15   46.30    6.10
   4  -3  15   54.99    7.80
  -4  -3 -15   59.19    8.10
  -4  -3 -15   47.80    3.30
  -4  -3 -15   53.29    3.40
  -4   3 -16   18.00    5.40
  -4   3 -16   12.20    4.10
  -4  -3 -16   21.30    4.30
   4  -3  16   10.80    5.10
  -4  -3 -16   19.50    5.10
  -4  -3 -16   14.20    2.30
  -4   4  16  177.58   10.50
   4  -4 -16  181.58   15.40
  -4  -4  16  173.68   13.70
   4  -4 -16  202.98    8.50
   4   4 -15   -2.20    3.10
  -4   4  15   -3.30    2.20
   4   4 -15    4.30    4.00
   4  -4 -15    2.60    1.50
  -4  -4  15    7.30    3.50
   4  -4 -15    0.30    2.20
   4  -4 -15   -1.70    2.50
   4  -4 -15    3.20    2.00
   4   4 -14   19.30    4.20
  -4   4  14   17.00    3.40
   4   4 -14   11.40    4.30
   4  -4 -14   20.20    4.70
   4  -4 -14   16.20    2.00
   4  -4 -14    7.40    3.20
  -4  -4  14   19.10    5.30
  -4   4  13   64.09    5.60
   4   4 -13   59.49    6.40
  -4   4  13   57.09    3.30
   4   4 -13   67.49    7.40
  -4  -4  13   52.99    7.60
   4  -4 -13   68.19    6.90
   4  -4 -13   56.79    3.20
   4  -4 -13   57.89    4.90
   4   4 -12   82.59    7.30
  -4   4  12   73.89    5.90
   4   4 -12   85.59    8.50
  -4   4  12   77.99    3.80
  -4  -4  12   66.09    7.20
   4  -4 -12   89.49    7.80
   4  -4 -12   77.39    3.70
   4  -4 -12   81.39    5.70
   4   4 -11  128.39   10.30
  -4   4  11  114.39    7.30
   4   4 -11  135.39    9.20
  -4   4  11  124.59    5.10
   4  -4 -11  130.39    9.30
  -4  -4  11  138.59   10.10
   4  -4 -11  117.99    5.00
   4  -4 -11  119.99    7.20
  -4   4  10   26.30    3.70
  -4   4  10   17.90    1.40
   4   4 -10   19.30    4.00
   4  -4 -10   14.90    1.40
   4  -4 -10   16.20    3.00
   4  -4 -10   16.10    4.10
  -4  -4  10   23.80    4.90
   4   4  -9    0.30    2.60
  -4   4   9    1.70    1.90
   4   4  -9   -2.10    1.90
  -4   4   9    1.10    0.60
   4  -4  -9    0.20    1.30
   4  -4  -9    0.20    1.60
  -4  -4   9    5.60    2.90
  -4   4   8   66.59    3.00
   4   4  -8   61.49    6.70
   4   4  -8   63.69    5.50
  -4  -4   8   57.49    5.10
   4  -4  -8   62.39    4.60
   4  -4  -8   73.39    6.20
  -4  -4   8   65.29    6.40
   4   4  -7    2.60    1.60
   4   4  -7    1.90    2.30
  -4   4   7    3.40    0.90
  -4   4   7    3.10    0.90
   4   4  -7    2.70    1.70
   4   4  -7    2.10    2.20
  -4   4   7    7.50    2.60
   4  -4  -7    5.10    1.90
  -4  -4   7    2.40    2.50
  -4  -4   7    2.90    1.90
   4  -4  -7    2.60    1.90
  -4   4   6  135.39    8.40
   4   4  -6  143.59    8.40
  -4   4   6  129.79    5.60
   4   4  -6  140.09    8.90
   4   4  -6  126.29    9.00
  -4   4   6  138.69    8.20
   4   4  -6  126.29    8.70
  -4   4   6  133.19    5.80
   4   4  -6  129.69    7.80
   4  -4  -6  134.49    7.30
  -4  -4   6  131.09    8.70
   4  -4  -6  139.29    8.40
  -4   4   5    4.00    2.10
   4   4  -5    1.20    1.40
  -4   4   5    1.20    1.00
   4   4  -5    1.00    2.20
   4   4  -5    1.90    2.00
  -4   4   5    1.00    1.60
   4   4  -5   -0.70    1.90
  -4   4   5    0.70    1.00
   4   4  -5    3.80    1.90
   4  -4  -5    6.50    2.30
   4  -4  -5    1.00    1.40
  -4  -4   5    1.30    1.90
  -4  -4   5    1.60    2.10
   4   4  -4  261.87   13.20
  -4   4   4  257.97   12.30
  -4   4   4  252.27   10.40
  -4   4   4  237.88   10.00
   4   4  -4  238.18   13.10
   4   4  -4  225.88   11.80
   4   4  -4  264.27   12.60
  -4  -4   4  269.87   12.70
  -4  -4   4  246.18   13.30
   4  -4  -4  259.37   12.10
   4  -4  -4  261.57   11.70
   4   4  -3   43.70    4.30
  -4   4   3   51.09    4.20
   4   4  -3   44.20    4.40
   4   4  -3   47.30    5.90
  -4   4   3   49.10    4.30
  -4   4   3   49.99    3.60
   4   4  -3   51.19    4.30
  -4   4   3   49.10    3.40
  -4  -4   3   42.70    4.10
   4  -4  -3   51.49    4.20
   4  -4  -3   44.00    4.00
  -4  -4   3   39.20    5.30
   4   4  -2  133.89    7.50
   4   4  -2  125.29    7.60
  -4   4   2  130.99    7.30
  -4   4   2  127.49    7.40
   4   4  -2  126.09    7.60
   4   4  -2  134.99    8.10
  -4   4   2  137.19    7.40
  -4   4   2  131.59    6.90
   4  -4  -2  134.19    7.20
  -4  -4   2  126.49    8.40
  -4  -4   2  117.39    7.20
   4   4  -1   69.79    5.30
  -4   4   1   67.09    4.70
   4   4  -1   65.59    4.70
   4   4  -1   63.49    5.20
  -4   4   1   57.69    4.90
  -4   4   1   60.89    4.60
  -4   4   1   66.59    5.00
  -4   4   1   76.59    4.80
   4   4  -1   64.89    5.20
  -4  -4   1   73.99    6.00
  -4  -4   1   75.39    4.90
   4  -4  -1   63.49    4.60
  -4   4   0   62.09    4.80
   4   4   0   67.99    6.10
  -4   4   0   58.39    5.00
   4   4   0   62.79    4.40
  -4   4   0   72.69    5.20
   4   4   0   62.69    5.10
  -4   4   0   64.09    4.50
   4   4   0   65.99    5.20
  -4   4   0   66.59    4.80
  -4  -4   0   61.29    4.30
  -4  -4   0   69.49    5.70
   4  -4   0   60.89    4.40
  -4  -4   0   71.19    5.20
  -4   4  -1    5.50    2.20
  -4   4  -1    8.40    2.10
   4   4   1    6.50    1.70
  -4   4  -1    7.10    2.50
   4   4   1    7.00    1.70
  -4   4  -1   12.90    2.70
   4   4   1    7.80    2.20
   4   4   1   10.20    2.40
  -4   4  -1    8.30    1.90
  -4   4  -1    6.10    1.60
  -4  -4  -1    8.50    2.40
  -4  -4  -1    6.80    2.40
  -4   4  -2   21.50    3.00
  -4   4  -2   22.10    2.80
  -4   4  -2   17.70    3.40
   4   4   2   23.20    2.20
   4   4   2   20.70    3.20
   4   4   2   29.60    4.20
  -4   4  -2   27.80    4.20
   4   4   2   17.10    2.10
  -4   4  -2   24.30    3.80
  -4   4  -2   21.50    3.40
  -4  -4  -2   25.70    3.70
  -4  -4  -2   25.50    3.90
  -4   4  -3  108.19    5.90
  -4   4  -3  108.59    6.00
  -4   4  -3  102.99    7.40
  -4   4  -3  120.49    7.70
   4   4   3  116.89    7.50
   4   4   3  117.49    5.00
  -4   4  -3  110.39    7.40
   4   4   3  110.39    6.80
   4   4   3  103.49    4.70
  -4   4  -3  110.59    7.40
  -4  -4  -3  104.19    7.00
  -4  -4  -3   95.69    6.90
  -4   4  -4   18.30    3.80
   4   4   4   25.30    3.50
   4   4   4   20.40    1.20
  -4   4  -4   23.50    4.00
  -4   4  -4   24.10    4.20
   4   4   4   24.90    3.80
  -4   4  -4   23.90    2.90
  -4   4  -4   19.30    3.80
  -4   4  -4   14.90    2.40
  -4  -4  -4   19.10    3.50
  -4  -4  -4   20.50    3.50
  -4   4  -5    0.80    2.00
   4   4   5    0.50    1.60
  -4   4  -5   -0.10    2.10
  -4   4  -5    1.20    1.40
  -4   4  -5   -2.80    1.80
  -4   4  -5    1.80    2.30
   4   4   5    0.40    1.80
  -4   4  -5    0.40    1.10
  -4  -4  -5    4.60    2.00
  -4  -4  -5    3.40    1.80
  -4   4  -6  193.88    9.00
   4   4   6  196.88   10.00
  -4   4  -6  184.58    9.00
  -4   4  -6  189.18   11.20
  -4   4  -6  196.58   11.50
  -4   4  -6  177.18   11.20
  -4  -4  -6  186.28   10.10
  -4  -4  -6  188.38   10.70
  -4   4  -7  246.48   13.60
   4   4   7  227.18   11.80
  -4   4  -7  227.98   10.50
  -4   4  -7  231.28   11.00
  -4   4  -7  251.57   13.50
  -4  -4  -7  236.08   11.90
  -4  -4  -7  251.77   13.00
  -4   4  -8   70.29    4.70
  -4   4  -8   58.29    4.80
  -4   4  -8   69.09    6.70
   4   4   8   71.29    5.90
  -4   4  -8   51.49    6.80
  -4  -4  -8   62.99    5.50
  -4  -4  -8   79.39    6.40
  -4   4  -9    6.70    2.40
  -4   4  -9    5.00    3.10
   4   4   9   10.10    3.20
  -4   4  -9    8.00    2.10
  -4  -4  -9    6.00    2.10
   4  -4   9    3.10    1.90
  -4   4 -10    8.70    3.60
  -4   4 -10   16.70    3.10
  -4   4 -10   19.50    4.60
   4   4  10   18.30    3.80
  -4  -4 -10   19.10    3.90
  -4  -4 -10   16.90    3.60
   4  -4  10   13.70    3.90
   4  -4  10   13.70    2.70
  -4   4 -11    3.40    2.90
   4   4  11   -3.40    2.40
  -4   4 -11    0.90    2.60
  -4   4 -11    1.70    2.10
  -4  -4 -11    1.00    2.30
   4  -4  11    2.80    2.70
  -4  -4 -11    3.50    2.40
  -4   4 -12   11.60    4.20
  -4   4 -12   15.50    3.60
  -4   4 -12   16.00    4.20
  -4  -4 -12   17.20    3.90
   4  -4  12   15.80    4.10
  -4  -4 -12   16.30    4.20
   4  -4  12   12.60    3.20
  -4   4 -13   55.69    7.70
  -4   4 -13   74.59    9.30
  -4   4 -13   55.89    5.60
   4  -4  13   61.29    6.20
  -4  -4 -13   62.29    6.10
  -4  -4 -13   80.79    7.60
   4  -4  13   63.69    8.80
  -4   4 -14   12.40    4.20
  -4   4 -14    5.40    4.40
  -4   4 -14   22.40    4.00
   4  -4  14   15.20    5.30
  -4  -4 -14   15.20    3.30
  -4  -4 -14    5.50    3.70
  -4   4 -15   41.10    6.00
  -4   4 -15   41.60    7.80
  -4  -4 -15   52.29    5.70
   4   5 -14   45.80    9.90
   4   5 -14   48.60    7.30
  -4   5  14   43.80    4.80
   4   5 -13   19.80    5.60
   4   5 -13   19.40    4.70
  -4   5  13   16.50    3.30
  -4  -5  13   12.00    4.30
   4  -5 -13   11.90    3.40
   4  -5 -13   21.60    5.10
  -4   5  12    2.30    2.00
   4   5 -12    6.50    3.00
   4   5 -12   -3.20    2.80
  -4  -5  12   -3.60    3.20
   4  -5 -12   -2.40    2.40
   4  -5 -12    0.00    2.50
   4   5 -11   82.19    7.30
   4   5 -11   83.89    8.90
  -4   5  11   93.39    6.30
  -4  -5  11   92.09    8.70
   4  -5 -11   71.89    7.50
   4  -5 -11   80.39    6.10
   4   5 -10    8.00    2.90
   4   5 -10    6.80    3.00
  -4   5  10   12.00    2.60
   4  -5 -10    7.30    2.70
   4  -5 -10    7.00    3.40
  -4  -5  10   16.50    4.50
   4   5  -9  138.19   11.40
   4   5  -9  171.08   12.20
  -4   5   9  175.18    9.20
   4  -5  -9  172.18   10.80
  -4  -5   9  180.58   11.70
   4  -5  -9  169.08    9.20
   4   5  -8   83.59    7.90
  -4   5   8   66.99    3.50
  -4   5   8   75.29    5.50
  -4   5   8   80.29    3.80
   4   5  -8   71.99    6.60
   4  -5  -8   80.19    5.70
  -4  -5   8   81.89    8.70
   4   5  -7   62.59    5.80
  -4   5   7   58.79    3.40
  -4   5   7   68.09    3.70
  -4   5   7   62.49    5.10
   4   5  -7   58.99    9.20
  -4  -5   7   63.19    6.50
   4  -5  -7   57.39    4.90
   4  -5  -7   51.99    5.50
  -4   5   6  193.98    8.30
   4   5  -6  210.88   12.80
  -4   5   6  189.38    8.60
  -4   5   6  196.68    9.90
  -4   5   6  194.38   10.20
   4   5  -6  209.88   11.30
   4  -5  -6  185.18   10.00
  -4  -5   6  209.68   12.00
   4  -5  -6  184.28   10.90
  -4   5   5  280.57   13.50
   4   5  -5  280.87   14.60
  -4   5   5  285.97   12.10
   4   5  -5  299.07   16.00
  -4   5   5  289.37   13.20
  -4   5   5  291.27   12.20
   4   5  -5  298.97   14.50
  -4  -5   5  281.37   14.60
   4  -5  -5  291.57   14.30
   4   5  -4  183.38   11.60
  -4   5   4  186.68    9.40
   4   5  -4  169.68   10.30
  -4   5   4  164.28   10.00
   4   5  -4  181.08   10.30
  -4   5   4  172.68    9.70
  -4   5   4  170.58    8.60
  -4   5   4  186.98    8.30
   4  -5  -4  176.88    9.90
  -4  -5   4  185.28   10.60
  -4  -5   4  170.68   11.30
  -4   5   3    2.30    1.80
  -4   5   3    4.20    2.00
  -4   5   3    6.80    2.50
   4   5  -3    1.60    2.00
   4   5  -3    2.00    1.90
  -4   5   3    1.20    2.10
  -4   5   3    3.20    1.50
  -4  -5   3   -0.40    2.40
   4  -5  -3    4.00    1.90
  -4  -5   3    7.80    2.50
   4   5  -2   56.29    5.30
   4   5  -2   62.69    5.30
  -4   5   2   48.10    4.10
  -4   5   2   54.39    4.90
   4   5  -2   49.70    4.80
  -4   5   2   57.79    5.90
  -4   5   2   57.59    4.70
  -4   5   2   49.30    4.70
  -4  -5   2   46.90    6.40
  -4  -5   2   55.59    5.00
   4  -5  -2   50.59    4.70
   4   5  -1  160.48    9.40
  -4   5   1  139.39    8.70
  -4   5   1  149.69    8.70
  -4   5   1  143.09    8.50
   4   5  -1  157.48    8.70
  -4   5   1  169.38    8.60
  -4   5   1  150.98    9.10
   4   5  -1  152.88    8.40
   4   5  -1  140.79    9.00
   4  -5  -1  143.19    8.20
  -4  -5   1  148.79    9.90
   4   5   0    3.80    1.80
  -4   5   0    3.10    2.00
  -4   5   0    7.20    2.30
  -4   5   0    3.20    2.00
  -4   5   0    3.10    1.80
  -4   5   0   10.80    2.30
   4   5   0    2.60    2.00
  -4   5   0    2.40    2.10
   4   5   0    6.90    2.10
   4   5   0    2.50    1.80
   4  -5   0    4.80    1.90
  -4  -5   0    6.60    2.60
   4   5   1  107.69    5.90
  -4   5  -1   92.59    6.60
  -4   5  -1   88.89    7.00
   4   5   1   98.69    6.80
   4   5   1   93.19    6.90
  -4   5  -1   93.49    7.00
  -4   5  -1   97.49    6.30
   4   5   1   93.29    5.80
  -4   5  -1   96.69    6.20
  -4   5  -1   87.39    6.60
  -4  -5  -1   93.79    7.50
  -4  -5  -1   88.59    6.90
  -4   5  -2    7.70    2.70
  -4   5  -2    1.90    1.80
  -4   5  -2    7.00    2.40
  -4   5  -2   -0.30    1.70
  -4   5  -2    5.70    2.00
   4   5   2    3.00    2.00
  -4   5  -2    2.10    2.20
   4   5   2    5.70    1.60
   4   5   2    4.90    1.60
  -4  -5  -2    4.80    2.50
  -4  -5  -2    4.10    2.50
   4   5   3   88.59    6.40
   4   5   3   94.79    5.00
  -4   5  -3   85.99    7.00
  -4   5  -3   96.09    7.30
  -4   5  -3   88.49    5.90
  -4   5  -3   87.19    7.00
  -4   5  -3   95.99    6.10
   4   5   3   85.19    4.60
  -4  -5  -3   81.69    7.00
  -4  -5  -3   98.09    7.20
   4   5   4   57.09    5.20
  -4   5  -4   58.59    6.00
   4   5   4   52.59    2.90
   4   5   4   52.39    2.80
  -4   5  -4   53.59    4.40
  -4   5  -4   59.19    4.60
  -4   5  -4   50.19    6.40
  -4   5  -4   54.19    5.70
  -4  -5  -4   49.90    6.20
  -4  -5  -4   41.60    5.80
  -4   5  -5   17.60    3.00
  -4   5  -5   13.80    2.70
  -4   5  -5   12.80    3.80
   4   5   5   15.10    3.30
  -4   5  -5   16.50    3.90
  -4  -5  -5   12.40    3.00
  -4   5  -6    1.60    2.60
   4   5   6    6.90    2.90
  -4   5  -6    9.20    2.30
  -4   5  -6    2.10    1.90
  -4  -5  -6   -0.80    1.50
  -4  -5  -6    3.10    2.20
  -4   5  -7    9.20    3.50
  -4   5  -7   11.90    2.50
   4   5   7    5.50    2.80
  -4   5  -7    7.40    2.40
  -4  -5  -7    6.90    3.30
  -4  -5  -7   12.10    3.10
  -4   5  -8    0.10    1.90
  -4   5  -8    2.00    1.70
   4   5   8    1.90    2.70
  -4   5  -8    0.10    2.50
  -4   5  -8    1.60    2.60
  -4  -5  -8    2.60    2.40
  -4  -5  -8    4.30    2.10
  -4   5  -9   12.10    3.00
  -4   5  -9    6.80    3.50
  -4   5  -9   21.40    5.00
  -4   5  -9   23.70    3.80
   4   5   9   17.80    3.60
  -4  -5  -9   22.30    4.80
  -4  -5  -9   16.80    3.80
  -4   5 -10   17.90    3.70
  -4   5 -10   10.30    2.90
  -4   5 -10   14.60    3.90
  -4   5 -10   15.80    4.60
  -4  -5 -10   11.30    3.60
  -4  -5 -10   15.60    3.50
  -4   5 -11    1.40    2.90
  -4   5 -11    7.70    2.40
  -4   5 -11    3.70    3.60
  -4   5 -11    6.90    2.80
  -4  -5 -11    6.90    3.30
  -4  -5 -11    8.00    3.30
  -4   5 -12   45.30    5.70
  -4   5 -12   49.40    7.90
  -4   5 -12   50.79    8.00
  -4  -5 -12   49.60    7.10
  -4  -5 -12   46.30    5.90
  -4   5 -13    3.30    2.70
  -4   5 -13    2.00    2.70
  -4  -5 -13    6.50    3.30
  -4  -5 -13    1.10    2.70
   4   6 -12    6.20    4.80
  -4   6  12    2.20    2.40
   4   6 -12    4.80    3.60
  -4  -6  12   -3.30    3.80
   4  -6 -12   -5.80    3.20
   4   6 -11   15.70    4.30
  -4   6  11    8.60    2.70
   4  -6 -11   -1.10    3.20
  -4  -6  11    5.40    4.00
   4   6 -10  233.88   16.00
   4   6 -10  255.77   14.30
  -4   6  10  215.18   11.20
  -4   6  10  207.38   11.30
  -4  -6  10  240.18   15.00
   4  -6 -10  224.68   14.00
  -4   6   9   26.10    3.70
   4   6  -9   27.50    6.40
   4   6  -9   30.80    5.70
  -4   6   9   25.10    4.40
   4  -6  -9   17.80    4.60
  -4  -6   9   15.30    4.60
   4   6  -8   20.30    5.50
   4   6  -8   13.00    3.60
  -4   6   8   19.40    2.10
  -4   6   8   21.20    2.00
  -4   6   8   25.40    3.90
  -4  -6   8   18.60    5.10
   4  -6  -8   21.60    4.60
  -4   6   7   51.69    5.90
   4   6  -7   52.69    6.70
   4   6  -7   39.80    7.00
  -4   6   7   55.49    4.80
  -4   6   7   53.79    3.80
  -4   6   7   44.20    3.40
  -4  -6   7   58.59    7.30
   4  -6  -7   52.09    6.60
  -4   6   6   14.10    3.10
   4   6  -6   14.80    4.50
  -4   6   6   17.40    4.00
  -4   6   6   17.90    2.70
  -4   6   6   10.20    2.20
   4   6  -6   19.10    4.20
  -4  -6   6   19.90    4.40
   4  -6  -6   13.80    3.50
  -4   6   5   41.80    5.40
   4   6  -5   42.30    5.90
   4   6  -5   42.10    7.10
  -4   6   5   49.00    4.30
  -4   6   5   38.00    5.10
  -4   6   5   41.20    3.50
   4  -6  -5   38.20    5.50
  -4  -6   5   48.20    6.30
   4   6  -4  204.88   11.90
   4   6  -4  212.68   13.70
  -4   6   4  208.58   10.00
  -4   6   4  219.28   11.20
   4   6  -4  222.68   12.50
  -4   6   4  201.98   11.60
  -4  -6   4  212.38   12.20
   4  -6  -4  210.48   11.90
  -4   6   3    7.20    2.60
   4   6  -3    4.10    2.60
   4   6  -3    1.70    2.40
   4   6  -3    9.80    3.70
  -4   6   3    7.20    3.10
  -4   6   3    0.40    2.10
  -4   6   3    5.90    1.90
  -4  -6   3   -0.50    2.90
   4  -6  -3    2.70    2.40
  -4   6   2   35.70    4.70
  -4   6   2   33.90    4.40
   4   6  -2   28.00    4.80
   4   6  -2   37.10    5.00
   4   6  -2   37.90    5.00
  -4   6   2   34.40    4.80
   4  -6  -2   36.10    5.00
  -4   6   1    2.10    2.10
  -4   6   1    1.40    2.40
  -4   6   1    1.40    2.40
  -4   6   1    3.30    1.90
   4   6  -1    4.60    2.40
   4   6  -1    1.20    2.20
  -4  -6   1    4.90    3.00
   4  -6  -1    2.80    2.20
  -4   6   0   17.90    3.70
  -4   6   0   14.10    3.00
   4   6   0   21.10    3.70
   4   6   0   15.20    3.20
   4   6   0   16.00    4.00
  -4   6   0   18.20    3.60
  -4   6   0   12.90    3.50
  -4  -6   0   15.00    4.20
   4   6   1   28.90    4.80
  -4   6  -1   21.30    4.00
   4   6   1   39.20    3.90
  -4   6  -1   31.40    5.00
  -4   6  -1   25.10    4.20
   4   6   1   28.20    3.70
  -4   6  -1   35.90    5.40
  -4   6  -1   26.70    4.50
  -4  -6  -1   27.90    5.30
  -4   6  -2  275.47   13.20
  -4   6  -2  268.27   14.60
   4   6   2  279.17   14.60
  -4   6  -2  315.27   16.90
  -4   6  -2  245.78   13.20
   4   6   2  265.77   11.80
   4   6   2  249.97   12.00
  -4  -6  -2  279.97   15.00
  -4  -6  -2  295.47   14.90
   4   6   3    0.80    1.60
  -4   6  -3   -1.90    1.60
   4   6   3   -2.50    1.10
  -4   6  -3    0.20    1.90
  -4   6  -3   -1.60    2.20
  -4   6  -3    0.40    1.90
  -4  -6  -3   -0.90    1.90
  -4  -6  -3    2.40    3.00
   4   6   4    7.10    1.50
  -4   6  -4    7.60    2.20
  -4   6  -4    2.20    3.30
  -4   6  -4   10.10    3.10
   4   6   4    5.40    1.30
  -4   6  -4    5.20    2.40
  -4  -6  -4    5.90    2.80
  -4  -6  -4    5.40    2.90
  -4   6  -5   19.50    4.50
  -4   6  -5   14.00    3.40
  -4   6  -5   15.00    3.00
  -4   6  -5   15.50    4.10
  -4  -6  -5   18.50    4.10
  -4  -6  -5   18.60    4.50
  -4   6  -6   -0.10    1.80
  -4   6  -6   -1.10    2.00
  -4   6  -6   -4.50    2.20
  -4   6  -6    4.10    3.10
  -4  -6  -6    0.60    2.40
  -4  -6  -6    3.80    2.60
  -4   6  -7   29.80    4.30
  -4   6  -7   26.90    5.30
  -4   6  -7   29.60    5.70
  -4   6  -7   27.30    4.40
  -4  -6  -7   32.60    5.20
  -4  -6  -7   30.80    5.10
  -4   6  -8  168.68   12.60
  -4   6  -8  163.18   12.10
  -4   6  -8  154.38    9.50
  -4  -6  -8  183.48   11.90
  -4  -6  -8  162.88   10.70
  -4   6  -9    4.40    3.70
  -4   6  -9    8.50    2.60
  -4   6  -9    5.90    4.00
  -4  -6  -9    5.70    3.30
  -4  -6  -9    8.90    3.40
  -4   6 -10   -3.10    2.30
  -4   6 -10    2.00    4.50
  -4  -6 -10    3.30    3.70
  -4  -6 -10   10.50    3.60
  -4   6 -11    3.90    2.60
  -4   6 -11   -2.80    3.70
  -4   6 -11    2.10    4.40
  -4  -6 -11    5.00    3.30
  -4  -6 -11    2.90    3.20
  -4   7   7   13.90    2.60
   4   7  -7   14.00    4.20
  -4   7   7   13.20    3.10
   4   7  -7   11.70    4.50
   4   7  -7   10.20    5.60
   4  -7  -7    7.90    4.10
  -4   7   6   -3.40    2.10
   4   7  -6   -4.40    2.40
  -4   7   6   -4.70    3.00
   4   7  -6    2.30    2.50
   4   7  -6    4.40    4.50
   4  -7  -6    0.60    2.80
   4   7  -5   13.80    4.90
  -4   7   5   11.90    2.90
   4   7  -5   12.40    4.00
  -4   7   5   10.50    2.90
   4   7  -5   10.70    4.10
   4  -7  -5   13.60    4.10
  -4   7   4    2.60    2.60
  -4   7   4    2.80    2.20
  -4   7   4   -0.40    2.50
   4   7  -4   -3.90    2.30
   4   7  -4   -0.30    3.20
   4   7  -4   -2.90    2.30
   4  -7  -4   -1.80    2.20
  -4   7   3   -3.00    2.20
  -4   7   3   -0.50    2.40
   4   7  -3    5.30    3.00
   4   7  -3    1.90    3.50
  -4   7   3   -1.40    2.20
   4  -7  -3   -0.80    2.30
   4   7  -2    2.10    2.70
  -4   7   2    5.00    2.80
   4   7  -2    3.70    3.50
  -4   7   2    1.00    2.00
   4   7  -2    1.40    2.70
  -4   7   2   -1.20    2.80
  -4   7   2    8.90    3.00
   4  -7  -2    1.30    2.60
  -4   7   1   80.19    7.10
  -4   7   1   87.49    7.00
  -4   7   1   86.89    7.50
   4   7  -1   86.49    6.80
   4   7  -1   79.89    8.40
   4   7  -1   96.19    8.30
  -4  -7   1   88.39    8.90
  -4   7   0    5.80    3.10
   4   7   0    8.70    3.20
   4   7   0    8.80    2.80
  -4   7   0   11.40    3.20
   4   7   0   17.20    5.10
   4   7   0   11.40    3.80
  -4   7   0   12.00    4.00
  -4  -7   0   11.40    4.10
  -4   7  -1    1.20    2.30
  -4   7  -1    6.40    3.20
   4   7   1   -1.00    2.00
   4   7   1    2.70    2.80
  -4   7  -1    6.90    2.60
  -4  -7  -1    6.50    3.90
  -4   7  -2   -2.20    1.80
   4   7   2    0.80    2.30
   4   7   2    0.50    3.10
  -4   7  -2   -3.70    2.20
  -4   7  -2    0.70    2.90
   4   7   2    0.80    2.00
  -4  -7  -2   -1.30    3.00
  -4   7  -3   68.49    7.20
  -4   7  -3   62.69    7.80
   4   7   3   61.79    4.20
   4   7   3   63.99    7.90
   4   7   3   51.59    4.50
  -4   7  -3   42.80    6.70
  -4  -7  -3   70.29    7.40
  -4  -7  -3   62.49    7.70
   4   7   4   18.90    2.20
  -4   7  -4   23.00    5.40
  -4   7  -4   14.20    5.10
  -4  -7  -4   21.10    4.80
  -4  -7  -4   18.30    4.70
  -4   7  -5   10.00    4.30
  -4   7  -5    3.60    3.90
  -4  -7  -5    6.00    3.20
  -4   7  -6    5.70    4.10
  -4   7  -6    5.10    3.70
  -4   7  -6   10.90    3.70
  -4  -7  -6    5.60    4.00
  -4  -7  -6    4.10    3.40
   5   0 -19    1.40    3.00
   5   0 -19   -3.20    3.50
  -5   0  19    1.00    3.30
   5   0 -18   -0.70    3.30
   5   0 -18    0.00    3.20
  -5   0  18   -2.50    2.70
  -5   0  17   -3.90    2.20
   5   0 -17   -1.00    2.60
   5   0 -17   -0.50    2.20
   5   0 -16   38.00    5.90
   5   0 -16   34.00    5.20
  -5   0  16   37.60    6.10
   5   0 -15    0.50    2.50
   5   0 -15    0.50    2.50
   5   0 -15   -2.00    1.80
  -5   0  15    3.10    2.70
   5   0 -14  327.67   16.10
   5   0 -14  361.66   17.80
   5   0 -14  345.27   16.70
  -5   0  14  354.16   17.50
   5   0 -13   -2.20    1.70
   5   0 -13    3.90    2.10
   5   0 -13    0.50    2.00
  -5   0  13    0.10    2.10
   5   0 -13    2.10    1.90
   5   0 -12  191.78   10.50
  -5   0  12  191.88   11.20
   5   0 -12  215.58   10.80
  -5   0  12  204.88   11.30
   5   0 -12  200.88   11.50
   5   0 -12  200.28   10.90
  -5   0  11   -1.20    1.20
   5   0 -11    1.40    1.60
   5   0 -11   -2.80    1.30
   5   0 -11   -1.50    1.10
  -5   0  11   -3.30    1.50
   5   0 -10   34.70    3.50
   5   0 -10   23.00    3.90
  -5   0  10   29.00    4.00
   5   0 -10   21.00    3.50
  -5   0  10   22.50    3.60
   5   0  -9    1.20    1.40
  -5   0   9    0.00    1.50
   5   0  -9   -1.30    1.40
   5   0  -9   -0.70    1.30
   5   0  -9    0.10    1.20
  -5   0   9    1.80    1.70
   5   0  -8  113.99    6.50
  -5   0   8  103.29    6.70
   5   0  -8  107.99    6.70
  -5   0   8  102.89    6.30
   5   0  -8   99.79    5.90
   5   0  -8   89.89    5.60
   5   0  -7    0.10    1.00
   5   0  -7   -0.70    1.40
   5   0  -7    0.10    1.10
  -5   0   7   -1.10    0.90
  -5   0   7   -1.50    0.70
   5   0  -7   -1.60    1.20
   5   0  -6    2.90    1.30
  -5   0   6    2.00    1.40
   5   0  -6    1.80    1.10
   5   0  -6    1.00    1.40
  -5   0   6    0.50    1.40
   5   0  -6    0.60    1.40
   5   0  -5   -2.30    1.00
  -5   0   5    1.90    1.20
   5   0  -5   -1.70    0.80
   5   0  -5   -0.40    0.90
  -5   0   5    0.90    1.00
  -5   0   5    0.30    1.00
   5   0  -4   51.19    3.40
  -5   0   4   46.70    3.00
   5   0  -4   43.30    2.80
  -5   0   4   42.60    3.30
  -5   0   4   47.90    3.20
   5   0  -4   45.80    3.30
  -5   0   3    0.30    0.80
   5   0  -3   -0.10    0.70
   5   0  -3   -0.40    0.80
  -5   0   3   -0.50    0.60
   5   0  -3    0.70    1.00
  -5   0   3   -1.40    0.60
  -5   0   2    1.20    0.90
   5   0  -2    1.70    0.90
   5   0  -2    0.60    0.90
   5   0  -2    0.70    0.90
  -5   0   2    1.90    0.90
  -5   0   2    1.80    0.80
  -5   0   1    0.00    0.80
  -5   0   1   -0.20    0.80
  -5   0   1   -0.30    0.50
   5   0  -1    0.30    0.80
   5   0  -1    0.70    0.60
   5   0  -1    0.20    0.80
  -5   0   0  470.85   16.80
   5   0   0  501.45   16.80
  -5   0   0  494.85   17.60
   5   0   0  467.55   17.30
   5   0   0  447.86   17.40
  -5   0   0  498.95   17.40
   5   0   1   -1.00    0.70
   5   0   1   -0.20    0.50
  -5   0  -1    0.30    1.00
  -5   0  -1    1.10    0.80
   5   0   1   -0.70    0.60
  -5   0  -1   -0.10    0.50
   5   0   2 2843.82  110.19
  -5   0  -2 2971.50  109.49
  -5   0  -3   -0.80    0.80
  -5   0  -3    1.10    1.30
  -5   0  -3    0.40    0.70
  -5   0  -3   -0.10    0.90
   5   0   3    0.20    0.70
   5   0   3    0.00    0.70
   5   0   3    0.00    1.20
  -5   0  -4   20.50    2.20
  -5   0  -4   18.60    2.70
   5   0   4   18.00    2.70
  -5   0  -4   19.00    2.40
  -5   0  -4   16.20    1.90
   5   0   4   18.80    2.00
  -5   0  -5   61.89   13.30
  -5   0  -5   47.40   11.30
  -5   0  -6  303.07   11.90
  -5   0  -6  285.87   12.80
   5   0   6  304.97   13.20
   5   0   6  260.27   11.70
  -5   0  -6  290.07   12.00
   5   0   7    3.10    1.60
  -5   0  -7   -0.70    1.10
  -5   0  -7    1.10    1.40
  -5   0  -7   -0.70    1.20
   5   0   7    3.20    1.40
  -5   0  -7   -1.00    1.00
   5   0   7   -0.40    1.50
   5   0   8  268.27   12.10
   5   0   8  259.07   13.20
  -5   0  -8  280.87   12.10
   5   0   8  278.27   12.20
  -5   0  -8  275.07   12.30
  -5   0  -8  292.27   13.30
   5   0   9   -0.40    1.30
   5   0   9   -1.30    1.70
  -5   0  -9   -1.50    1.70
  -5   0  -9   -1.30    1.70
   5   0   9    1.70    1.60
  -5   0  -9    0.60    1.30
   5   0  10   46.30    4.60
  -5   0 -10   42.00    4.10
   5   0  10   39.80    4.10
  -5   0 -10   41.20    5.30
  -5   0 -10   44.90    4.40
   5   0  10   44.90    5.80
   5   0  11   -1.10    1.40
  -5   0 -11    1.20    2.00
  -5   0 -11    1.20    2.20
   5   0  11    4.40    2.50
  -5   0 -11   -1.60    1.30
   5   0  11    0.30    1.60
  -5   0 -12  510.35   23.20
   5   0  12  544.65   22.50
   5   0  12  511.75   22.10
  -5   0 -12  564.14   22.60
  -5   0 -12  522.35   22.30
  -5   0 -13    3.50    2.80
  -5   0 -13   -1.00    2.00
  -5   0 -13   -1.00    1.60
   5   0  13   -4.00    1.80
   5   0  13   -1.40    2.00
   5   0  14  273.47   13.80
  -5   0 -14  258.37   14.60
  -5   0 -14  257.87   13.70
  -5   0 -14  260.47   13.80
  -5   0 -15    0.50    1.90
  -5   0 -15    1.30    2.70
   5   0  15    6.70    2.80
  -5   0 -16    6.90    3.10
  -5   0 -16    0.20    3.10
   5   0  16    8.80    2.90
   5   0  17    4.90    3.00
  -5   0 -17    0.60    3.40
  -5   0 -17   -1.90    3.40
  -5   0 -18   -0.20    3.70
   5   0  18   -1.10    3.00
  -5   0 -18    1.70    3.30
   5   1 -19   17.40    5.10
   5   1 -19   23.10    6.60
  -5   1  19   22.30    4.80
   5  -1 -19   14.80    4.30
  -5  -1  19   28.90    6.20
   5  -1 -19   13.40    4.50
   5   1 -18   35.70    6.60
  -5   1  18   24.50    4.90
   5   1 -18   27.50    5.30
   5  -1 -18   29.90    6.40
   5  -1 -18   31.30    5.20
  -5  -1  18   30.40    6.00
  -5   1  17    5.90    3.00
   5   1 -17    4.40    3.40
   5   1 -17   -0.50    2.20
   5  -1 -17    1.40    2.40
  -5  -1  17   -0.90    2.40
   5  -1 -17    1.20    3.30
   5  -1 -17    0.90    2.40
   5   1 -16  112.69    9.10
   5   1 -16  124.29    9.50
  -5   1  16  114.29    8.80
   5  -1 -16  110.19    8.20
  -5  -1  16  114.99    9.40
   5  -1 -16  119.79    8.10
   5  -1 -16  116.19    9.40
   5   1 -15   -2.80    1.90
   5   1 -15    3.50    3.00
  -5   1  15   -4.00    1.40
  -5  -1  15    1.20    2.30
   5  -1 -15   -0.60    2.30
   5  -1 -15    1.00    1.90
   5  -1 -15    1.60    2.00
   5   1 -14   11.20    3.50
  -5   1  14    7.80    2.70
   5   1 -14   19.80    4.30
  -5  -1  14    9.60    3.70
   5  -1 -14    6.90    3.90
   5  -1 -14    9.70    2.60
   5  -1 -14   15.70    3.60
   5  -1 -14   10.00    2.90
   5   1 -13  149.88    9.40
  -5   1  13  131.99    8.80
   5   1 -13  136.09    9.20
   5   1 -13  113.69    8.50
   5  -1 -13  129.79    7.70
  -5  -1  13  132.69    9.60
   5  -1 -13  122.29    9.00
   5  -1 -13  125.69    7.70
   5  -1 -13  130.39    8.20
   5   1 -12  281.57   14.40
   5   1 -12  299.27   14.80
   5   1 -12  283.17   14.40
  -5   1  12  293.37   14.30
   5  -1 -12  262.07   12.70
   5  -1 -12  283.57   14.80
   5  -1 -12  285.07   12.70
   5  -1 -12  272.37   14.40
  -5  -1  12  287.87   14.90
  -5  -1  12  295.97   14.10
   5   1 -11   27.80    4.10
  -5   1  11   13.60    3.40
  -5   1  11   14.40    3.20
   5   1 -11   12.40    3.20
   5   1 -11   19.30    3.70
   5   1 -11   11.50    3.20
   5  -1 -11   11.60    2.40
  -5  -1  11   19.50    4.00
  -5  -1  11   18.30    3.20
   5  -1 -11   11.30    3.30
   5  -1 -11   20.50    3.00
   5  -1 -11   14.50    2.90
  -5   1  10   64.49    6.30
   5   1 -10   59.29    5.20
   5   1 -10   54.89    5.00
  -5   1  10   51.09    4.70
   5   1 -10   49.60    4.80
   5   1 -10   56.89    5.00
   5  -1 -10   51.19    3.90
  -5  -1  10   60.09    5.30
   5  -1 -10   68.29    5.70
   5  -1 -10   61.69    4.70
  -5  -1  10   54.69    4.70
   5   1  -9   37.00    4.60
   5   1  -9   39.80    4.10
  -5   1   9   31.00    4.10
   5   1  -9   27.40    3.90
   5   1  -9   29.90    4.30
  -5   1   9   31.40    4.30
   5  -1  -9   32.20    3.80
   5  -1  -9   41.30    3.00
   5  -1  -9   36.90    4.60
  -5  -1   9   33.90    4.20
  -5  -1   9   36.40    4.70
   5  -1  -9   26.30    2.70
   5   1  -8   10.70    2.60
   5   1  -8    5.30    1.80
  -5   1   8    9.50    2.20
   5   1  -8    4.80    2.20
   5   1  -8   11.70    2.50
  -5   1   8   12.80    2.50
   5  -1  -8    6.00    1.50
   5  -1  -8    7.90    2.00
   5  -1  -8    3.20    2.10
   5  -1  -8    6.40    1.60
  -5  -1   8    9.80    2.20
  -5  -1   8    4.40    2.10
  -5   1   7  487.85   20.10
   5   1  -7  488.25   20.30
  -5   1   7  477.75   19.90
   5   1  -7  502.85   20.40
   5   1  -7  567.94   20.60
   5   1  -7  524.25   20.40
   5  -1  -7  494.15   18.40
  -5  -1   7  479.75   20.50
   5  -1  -7  525.15   19.80
  -5  -1   7  513.35   20.00
   5  -1  -7  519.15   18.50
   5  -1  -7  516.75   20.40
   5   1  -6  469.75   18.70
  -5   1   6  451.45   18.30
   5   1  -6  450.05   18.40
   5   1  -6  448.96   18.50
   5   1  -6  502.95   18.60
  -5   1   6  466.05   18.30
   5  -1  -6  471.65   18.00
  -5  -1   6  468.05   18.80
  -5  -1   6  441.66   18.00
   5  -1  -6  445.66   18.40
   5  -1  -6  457.85   16.50
   5  -1  -6  451.65   16.60
  -5  -1   6  504.95   18.90
   5   1  -5  263.27   11.50
   5   1  -5  275.67   11.60
  -5   1   5  263.87   11.40
   5   1  -5  275.07   11.70
  -5   1   5  265.57   11.40
   5  -1  -5  257.17   11.40
   5  -1  -5  266.17    9.80
   5  -1  -5  268.37   11.20
   5  -1  -5  277.17    9.70
  -5  -1   5  267.17   11.80
  -5  -1   5  266.57   11.80
  -5  -1   5  271.27   11.30
  -5   1   4 1061.59   37.10
   5   1  -4 1038.80   37.20
  -5   1   4 1077.49   35.50
  -5   1   4 1035.40   37.10
   5   1  -4 1014.70   37.30
   5  -1  -4 1082.79   37.20
   5  -1  -4 1066.29   35.40
  -5  -1   4 1031.70   37.00
  -5  -1   4 1036.70   37.50
   5  -1  -4 1020.10   37.00
  -5  -1   4 1053.09   37.60
   5   1  -3  109.79    5.50
   5   1  -3  104.89    5.40
   5   1  -3  108.29    5.30
  -5   1   3   96.69    5.20
  -5   1   3   95.39    4.00
  -5   1   3  110.29    5.10
  -5  -1   3  108.29    5.20
  -5  -1   3  112.39    5.60
   5  -1  -3  101.49    4.00
  -5  -1   3   93.99    5.40
   5  -1  -3   98.69    5.20
   5  -1  -3  103.19    5.10
   5   1  -2  252.37   10.30
  -5   1   2  264.07    9.90
   5   1  -2  254.77   10.50
  -5   1   2  246.08    9.30
  -5   1   2  251.47   10.40
   5   1  -2  253.67   10.30
   5  -1  -2  257.47    9.40
  -5  -1   2  262.47   10.30
   5  -1  -2  264.27   10.50
  -5  -1   2  263.47   10.40
   5  -1  -2  263.17    9.90
  -5  -1   2  251.37   10.60
   5   1  -1  178.28    7.70
   5   1  -1  160.88    7.10
   5   1  -1  172.18    7.30
  -5   1   1  174.28    6.90
  -5   1   1  170.28    7.50
   5   1  -1  180.68    7.40
  -5   1   1  177.78    6.70
   5  -1  -1  172.98    6.70
   5  -1  -1  177.48    7.60
   5  -1  -1  161.08    6.80
  -5  -1   1  189.98    7.40
  -5  -1   1  158.28    7.60
  -5  -1   1  177.18    7.30
  -5   1   0 1504.85   51.59
   5   1   0 1474.05   51.29
   5   1   0 1495.25   50.79
   5   1   0 1516.85   51.29
   5   1   0 1485.05   51.69
  -5   1   0 1518.15   51.19
  -5   1   0 1456.05   50.09
  -5  -1   0 1572.94   51.89
   5  -1   0 1420.36   51.19
   5  -1   0 1534.35   51.69
  -5  -1   0 1546.75   50.99
   5  -1   0 1412.66   50.09
   5   1   1  299.87   11.60
  -5   1  -1  295.97   11.80
   5   1   1  296.27   10.80
   5   1   1  290.07   11.90
  -5   1  -1  296.47   11.70
   5  -1   1  292.47   11.90
   5  -1   1  285.37   11.70
  -5  -1  -1  296.47   11.90
  -5  -1  -1  295.67   10.90
  -5  -1  -1  319.57   11.60
  -5   1  -2  165.48    8.00
  -5   1  -2  179.78    8.10
   5   1   2  189.28    7.90
   5   1   2  184.58    6.90
   5   1   2  185.68    8.20
  -5  -1  -2  184.98    8.20
   5  -1   2  171.28    8.10
  -5  -1  -2  178.88    7.70
  -5  -1  -2  182.78    6.90
   5  -1   2  183.78    8.20
  -5   1  -3  234.38    9.80
   5   1   3  210.98    8.10
  -5   1  -3  210.38    9.40
   5   1   3  219.48    9.20
  -5   1  -3  186.08   10.00
   5   1   3  219.78    9.60
  -5   1  -3  216.78    7.70
  -5  -1  -3  221.48    8.00
   5  -1   3  203.78    9.70
  -5  -1  -3  195.38    8.90
  -5  -1  -3  228.88    9.60
   5  -1   3  216.58    7.70
  -5   1  -4   38.50    3.40
  -5   1  -4   34.00    3.20
   5   1   4   38.00    3.40
  -5   1  -4   40.10    2.30
  -5   1  -4   31.60    3.40
   5  -1   4   38.30    2.20
  -5  -1  -4   39.60    2.30
  -5  -1  -4   33.80    3.40
  -5  -1  -4   37.90    2.20
  -5  -1  -4   35.50    3.00
   5  -1   4   35.80    3.60
  -5   1  -5    6.90    2.00
  -5   1  -5    4.80    1.20
  -5   1  -5    5.30    1.90
  -5   1  -5    6.70    2.10
   5   1   5    3.90    1.60
   5   1   5    6.70    2.20
   5  -1   5    4.50    1.20
  -5  -1  -5    5.10    1.20
  -5  -1  -5    6.30    1.10
  -5  -1  -5    6.10    1.70
   5  -1   5    3.90    1.80
  -5  -1  -5    5.10    1.90
   5   1   6 1130.49   38.60
  -5   1  -6 1042.00   38.30
  -5   1  -6 1022.60   39.90
  -5   1  -6 1076.79   38.20
  -5   1  -6 1002.00   36.60
   5   1   6 1099.19   38.00
   5  -1   6 1014.70   36.50
  -5  -1  -6 1061.99   38.20
  -5  -1  -6 1036.60   37.70
   5  -1   6 1130.29   39.30
  -5  -1  -6 1005.60   36.20
  -5  -1  -6  962.70   36.40
   5  -1   6 1025.00   38.20
  -5   1  -7  101.59    6.60
  -5   1  -7   95.19    6.60
   5   1   7  113.59    6.90
  -5   1  -7   94.29    5.40
  -5   1  -7  101.09    7.20
   5   1   7  113.99    6.60
   5  -1   7  107.89    5.60
  -5  -1  -7  123.19    6.60
   5  -1   7  118.99    7.40
  -5  -1  -7  111.09    5.30
  -5  -1  -7  108.49    6.70
   5  -1   7  102.69    7.30
  -5  -1  -7  108.79    5.40
   5   1   8   29.30    3.70
   5   1   8   29.70    2.60
  -5   1  -8   27.20    4.10
   5   1   8   36.00    4.50
  -5   1  -8   34.40    4.30
  -5   1  -8   29.90    3.00
  -5  -1  -8   25.30    2.70
   5  -1   8   32.00    4.50
  -5  -1  -8   32.80    2.70
  -5  -1  -8   30.90    3.90
  -5  -1  -8   36.90    4.60
   5  -1   8   29.50    3.30
   5  -1   8   29.80    4.00
  -5   1  -9   27.30    3.00
  -5   1  -9   27.00    4.20
   5   1   9   37.50    4.60
  -5   1  -9   31.80    4.80
   5   1   9   34.10    3.10
   5   1   9   41.10    4.20
  -5  -1  -9   35.40    4.30
  -5  -1  -9   36.80    4.80
   5  -1   9   34.90    4.60
  -5  -1  -9   32.10    3.00
   5  -1   9   32.60    3.20
   5  -1   9   30.30    4.90
   5   1  10   27.60    4.10
   5   1  10   24.30    3.20
  -5   1 -10   26.40    4.10
   5   1  10   25.90    4.40
  -5   1 -10   21.40    3.90
   5  -1  10   22.00    3.10
  -5  -1 -10   25.20    3.10
  -5  -1 -10   27.10    4.10
  -5  -1 -10   29.00    4.50
   5  -1  10   21.90    3.80
   5  -1  10   19.50    3.90
  -5   1 -11   19.60    3.80
  -5   1 -11   25.20    4.40
  -5   1 -11   21.40    3.70
   5   1  11   16.80    2.80
   5   1  11   19.40    4.10
   5   1  11   17.70    4.00
   5  -1  11   17.30    3.00
  -5  -1 -11   17.70    3.50
  -5  -1 -11   27.70    4.60
  -5  -1 -11   20.70    3.30
   5  -1  11   27.80    4.40
   5   1  12  523.15   22.90
  -5   1 -12  504.85   23.00
  -5   1 -12  519.55   22.00
  -5   1 -12  524.95   23.70
  -5  -1 -12  499.75   21.20
  -5  -1 -12  549.65   22.90
   5  -1  12  550.94   23.20
  -5  -1 -12  565.34   23.40
   5  -1  12  550.54   22.10
  -5   1 -13   -0.40    1.70
   5   1  13   -1.40    1.50
  -5  -1 -13    0.70    2.00
  -5  -1 -13    2.20    2.40
  -5  -1 -13    1.70    2.10
   5  -1  13    0.00    2.00
   5  -1  13    3.20    2.10
   5   1  14   15.50    3.30
  -5   1 -14   13.20    3.10
  -5   1 -14   18.10    4.60
  -5  -1 -14   19.50    4.50
  -5  -1 -14   14.40    3.70
   5  -1  14   18.10    4.30
   5  -1  14   20.80    4.10
  -5  -1 -14   25.20    4.10
   5   1  15    8.40    2.90
  -5   1 -15   11.50    3.70
  -5   1 -15   13.50    4.20
  -5  -1 -15   10.00    3.40
  -5  -1 -15   10.10    3.80
  -5  -1 -15   10.00    3.20
   5   1  16   83.09    6.70
  -5   1 -16   72.49    9.60
  -5  -1 -16   86.39    6.90
  -5  -1 -16   88.09    7.70
  -5  -1 -16   90.39    8.20
   5  -1  16   90.59    8.20
   5   1  17    3.10    2.80
  -5   1 -17    1.30    3.50
  -5   1 -17    5.30    2.90
   5  -1  17    5.10    3.70
  -5  -1 -17    4.20    3.80
  -5  -1 -17    3.70    2.80
  -5  -1 -17    1.90    3.20
   5   1  18   33.40    5.20
  -5   1 -18   34.50    5.60
  -5  -1 -18   24.90    6.10
  -5  -1 -18   38.40    7.00
  -5  -1 -18   25.70    4.80
   5  -1  18   20.20    5.50
   5   2 -18   38.80    7.00
   5   2 -18   38.30    6.90
  -5   2  18   27.70    5.40
   5  -2 -18   32.50    4.80
   5  -2 -18   36.80    5.90
   5  -2 -18   28.90    5.80
  -5  -2  18   37.70    7.00
   5   2 -17   56.69    8.10
  -5   2  17   81.79    8.40
   5   2 -17   82.89    8.60
  -5  -2  17   82.29    8.60
   5  -2 -17   77.19    8.20
   5  -2 -17   65.29    5.80
   5  -2 -17   72.19    7.80
   5   2 -16    2.20    2.90
   5   2 -16    2.50    2.70
  -5   2  16    8.60    3.30
   5  -2 -16    7.00    2.60
   5  -2 -16    9.10    3.30
  -5  -2  16    7.20    2.80
   5  -2 -16    6.50    3.30
   5   2 -15  195.28   12.60
   5   2 -15  179.08   12.50
  -5   2  15  201.38   11.80
   5  -2 -15  188.78   12.60
   5  -2 -15  207.68   10.60
   5  -2 -15  210.78   10.20
  -5  -2  15  225.18   13.60
  -5   2  14   49.40    5.30
   5   2 -14   57.39    7.70
   5  -2 -14   56.39    6.00
   5  -2 -14   51.49    4.50
   5  -2 -14   65.29    4.90
  -5  -2  14   60.99    7.80
   5  -2 -14   54.19    5.40
   5   2 -13  277.87   14.90
   5   2 -13  278.67   14.60
  -5   2  13  239.38   13.30
  -5  -2  13  262.67   14.80
   5  -2 -13  257.37   14.50
   5  -2 -13  255.87   12.70
   5  -2 -13  261.27   11.50
   5  -2 -13  277.67   11.90
   5   2 -12   57.09    6.80
  -5   2  12   58.49    5.30
   5   2 -12   49.99    6.70
   5  -2 -12   57.89    4.80
   5  -2 -12   60.79    4.10
  -5  -2  12   56.39    7.10
   5  -2 -12   54.49    6.70
   5   2 -11   36.60    4.90
   5   2 -11   21.40    4.00
   5   2 -11   22.50    4.60
  -5   2  11   24.30    4.30
  -5   2  11   27.20    4.20
   5   2 -11   23.30    4.30
   5  -2 -11   29.70    4.90
   5  -2 -11   29.20    2.70
   5  -2 -11   26.00    3.90
   5  -2 -11   24.40    2.60
  -5  -2  11   25.40    4.80
  -5  -2  11   25.70    4.20
   5   2 -10    8.70    2.90
  -5   2  10   10.30    2.90
   5   2 -10   12.70    3.20
  -5   2  10    9.20    2.70
   5   2 -10   12.10    2.80
   5   2 -10   10.90    2.80
   5  -2 -10   14.20    1.90
   5  -2 -10    9.40    2.70
   5  -2 -10   12.50    2.60
  -5  -2  10   11.90    2.50
  -5  -2  10    9.80    3.20
   5  -2 -10   14.20    2.00
   5   2  -9  272.87   12.90
   5   2  -9  220.98   12.60
  -5   2   9  250.57   12.70
  -5   2   9  275.07   13.50
   5   2  -9  246.78   13.10
   5  -2  -9  262.07   10.00
   5  -2  -9  267.37   11.70
  -5  -2   9  258.77   12.20
   5  -2  -9  269.47   12.90
  -5  -2   9  267.07   13.50
   5  -2  -9  258.07    9.80
   5   2  -8   20.40    3.50
   5   2  -8   29.30    4.50
  -5   2   8   25.50    3.60
  -5   2   8   28.70    4.00
   5   2  -8   30.20    4.20
   5   2  -8   25.20    3.60
   5  -2  -8   31.50    3.60
   5  -2  -8   28.00    3.90
  -5  -2   8   30.60    4.50
   5  -2  -8   24.50    1.60
   5  -2  -8   27.00    1.70
  -5  -2   8   29.80    3.80
   5   2  -7   83.29    5.60
   5   2  -7   77.39    5.90
  -5   2   7   83.79    5.40
   5   2  -7   78.99    5.70
   5   2  -7   88.59    6.20
  -5   2   7   79.49    5.60
   5  -2  -7   78.49    5.50
  -5  -2   7   86.19    5.50
  -5  -2   7   80.89    6.00
   5  -2  -7   83.79    5.10
  -5   2   6   36.80    3.70
   5   2  -6   40.90    3.80
   5   2  -6   43.50    3.90
   5   2  -6   41.80    4.00
  -5   2   6   40.30    3.40
   5  -2  -6   35.80    3.20
  -5  -2   6   35.30    3.20
   5  -2  -6   37.70    3.60
  -5  -2   6   32.70    5.20
   5   2  -5  182.48    8.90
   5   2  -5  164.78    8.90
  -5   2   5  167.08    8.50
  -5   2   5  173.78    8.20
   5   2  -5  165.38    8.40
   5  -2  -5  180.18    8.20
  -5  -2   5  178.58    9.30
   5  -2  -5  166.58    8.40
  -5  -2   5  173.58    9.00
  -5  -2   5  167.98    8.30
  -5   2   4   21.80    2.80
   5   2  -4   11.20    2.60
   5   2  -4   21.50    2.90
  -5   2   4   18.80    2.60
   5   2  -4   15.90    2.40
  -5  -2   4   20.40    2.70
   5  -2  -4   22.70    2.80
  -5  -2   4   15.90    2.80
   5  -2  -4   17.60    2.70
  -5  -2   4   15.00    2.90
  -5   2   3   10.50    1.90
   5   2  -3    9.30    2.30
   5   2  -3    8.90    1.90
  -5   2   3    8.70    0.80
  -5   2   3    9.40    1.90
   5   2  -3   10.80    2.10
  -5  -2   3    8.80    2.10
   5  -2  -3    9.10    1.80
  -5  -2   3    8.20    1.70
   5  -2  -3   14.40    2.30
  -5  -2   3    9.10    2.50
  -5   2   2   39.40    2.30
   5   2  -2   41.50    3.30
   5   2  -2   46.20    3.80
  -5   2   2   44.90    3.40
   5   2  -2   43.70    3.40
   5   2  -2   35.60    3.00
  -5   2   2   41.30    3.00
   5  -2  -2   40.30    2.80
  -5  -2   2   33.70    3.60
  -5  -2   2   44.70    3.40
   5  -2  -2   44.90    2.50
   5  -2  -2   42.30    3.30
  -5   2   1  184.98    7.40
   5   2  -1  175.08    8.00
  -5   2   1  173.08    8.00
   5   2  -1  183.38    8.20
   5   2  -1  163.28    8.20
  -5   2   1  172.88    7.20
   5   2  -1  179.48    7.60
   5  -2  -1  173.98    7.20
   5  -2  -1  173.18    7.30
  -5  -2   1  181.78    8.60
   5  -2  -1  170.18    8.10
  -5  -2   1  161.28    7.60
   5   2   0   14.60    2.30
   5   2   0   14.00    1.80
  -5   2   0   10.50    2.10
   5   2   0   10.00    2.00
  -5   2   0   10.10    1.80
   5   2   0   11.60    2.10
  -5   2   0   13.50    1.40
   5  -2   0   12.20    1.40
   5  -2   0   11.40    2.30
  -5  -2   0   12.10    2.10
  -5  -2   0   10.20    1.60
   5  -2   0   14.30    2.10
  -5  -2   0   13.30    2.50
   5   2   1   28.10    3.30
   5   2   1   26.70    1.90
  -5   2  -1   28.10    1.80
   5   2   1   31.20    3.00
  -5   2  -1   28.00    2.60
  -5   2  -1   29.10    2.80
   5  -2   1   29.80    2.80
  -5  -2  -1   26.90    2.00
  -5  -2  -1   26.80    2.50
  -5  -2  -1   27.60    3.00
   5  -2   1   26.90    1.70
   5  -2   1   24.40    3.20
   5   2   2   -0.70    1.00
  -5   2  -2    0.90    1.10
  -5   2  -2    0.60    0.50
  -5   2  -2    1.00    1.30
   5   2   2    0.90    1.20
  -5   2  -2    0.40    0.50
   5   2   2    1.20    0.50
  -5   2  -2   -0.20    1.30
  -5  -2  -2    2.10    1.10
   5  -2   2    0.00    1.30
  -5  -2  -2   -0.60    1.30
  -5  -2  -2    1.30    0.50
  -5   2  -3   66.29    4.70
  -5   2  -3   64.39    3.00
   5   2   3   60.29    4.40
   5   2   3   63.49    4.60
  -5   2  -3   59.49    4.60
  -5   2  -3   56.09    4.40
  -5   2  -3   65.19    2.90
  -5  -2  -3   64.19    4.40
   5  -2   3   62.49    4.50
  -5  -2  -3   59.49    4.40
  -5   2  -4    7.50    2.20
  -5   2  -4    8.00    2.30
  -5   2  -4    6.80    1.10
   5   2   4    7.30    2.10
   5   2   4    7.20    2.00
  -5   2  -4    6.40    2.20
   5  -2   4    4.90    1.00
  -5  -2  -4   10.40    2.40
   5  -2   4    7.30    1.90
  -5  -2  -4    8.60    2.10
   5   2   5   11.20    2.50
  -5   2  -5   11.20    2.50
   5   2   5    7.60    2.30
  -5   2  -5   12.30    1.60
  -5   2  -5    8.40    2.40
  -5   2  -5   14.30    2.90
  -5  -2  -5   12.50    2.50
   5  -2   5   10.00    2.60
   5  -2   5   10.50    1.40
  -5   2  -6   11.20    1.70
   5   2   6   11.30    2.50
  -5   2  -6   13.30    2.90
   5   2   6    9.80    2.60
  -5   2  -6    8.90    2.50
  -5   2  -6    6.70    2.30
   5  -2   6   12.50    1.60
  -5  -2  -6    9.30    2.20
   5  -2   6   11.70    2.70
  -5   2  -7  122.19    8.20
  -5   2  -7  138.29    6.60
  -5   2  -7  144.99    8.30
   5   2   7  133.99    7.80
  -5   2  -7  139.29    8.40
   5   2   7  139.19    8.10
   5  -2   7  133.09    6.30
   5  -2   7  127.59    8.50
  -5  -2  -7  134.29    5.10
  -5  -2  -7  139.39    7.90
   5  -2   7  129.89    8.20
  -5  -2  -7  156.38    8.10
  -5  -2  -7  132.69    5.10
   5   2   8   72.89    5.40
  -5   2  -8   63.79    5.90
  -5   2  -8   54.29    5.30
  -5   2  -8   70.19    4.50
   5   2   8   69.39    5.60
  -5   2  -8   70.99    6.00
   5  -2   8   61.29    5.60
  -5  -2  -8   64.89    5.30
   5  -2   8   58.89    6.00
  -5  -2  -8   66.19    3.10
  -5  -2  -8   58.99    5.10
  -5  -2  -8   72.49    3.20
   5  -2   8   67.19    4.20
   5   2   9  495.35   21.00
   5   2   9  451.65   20.40
  -5   2  -9  491.45   19.20
  -5   2  -9  455.35   21.20
  -5   2  -9  459.65   21.40
  -5  -2  -9  492.25   17.60
   5  -2   9  521.55   21.60
   5  -2   9  477.25   21.90
   5  -2   9  503.35   18.90
  -5  -2  -9  487.05   20.40
  -5  -2  -9  475.45   20.60
  -5  -2  -9  505.75   17.50
   5   2  10   77.79    6.30
   5   2  10   80.19    6.20
  -5   2 -10   64.99    6.10
  -5   2 -10   70.99    5.10
  -5   2 -10   85.49    6.80
   5  -2  10   65.89    4.70
  -5  -2 -10   67.09    5.70
   5  -2  10   73.59    6.30
  -5  -2 -10   73.59    6.10
  -5  -2 -10   71.09    3.90
  -5  -2 -10   67.09    3.90
  -5   2 -11   96.79    8.20
  -5   2 -11  100.29    6.50
   5   2  11   90.69    7.30
   5  -2  11  101.39    6.20
  -5  -2 -11  119.39    8.00
  -5  -2 -11  109.19    5.40
  -5  -2 -11  115.39    7.80
  -5  -2 -11  105.89    5.40
   5  -2  11   97.59    7.80
  -5   2 -12    2.80    2.20
   5  -2  12    2.40    2.50
  -5  -2 -12    0.30    2.20
  -5  -2 -12    6.80    1.80
  -5  -2 -12   10.30    3.10
   5  -2  12    3.80    2.10
  -5   2 -13   49.20    5.20
  -5   2 -13   51.59    7.30
  -5  -2 -13   66.39    6.30
   5  -2  13   57.89    5.30
  -5  -2 -13   60.09    4.30
  -5  -2 -13   59.09    4.20
  -5   2 -14    2.60    2.00
  -5   2 -14    0.90    2.90
  -5  -2 -14    1.20    2.40
   5  -2  14    1.90    2.50
   5  -2  14   -2.70    2.30
  -5  -2 -14    1.30    1.70
  -5  -2 -14   -2.30    1.60
  -5  -2 -14    2.20    2.40
  -5   2 -15   94.39    7.20
  -5   2 -15   92.69    8.80
   5  -2  15  106.69    8.90
  -5  -2 -15   97.99    6.20
  -5  -2 -15   93.39    8.10
  -5  -2 -15   92.29    8.10
  -5   2 -16   42.80    5.70
  -5   2 -16   31.40    6.40
   5  -2  16   42.30    6.50
  -5  -2 -16   49.10    7.00
  -5  -2 -16   44.60    6.50
  -5  -2 -16   38.90    4.80
  -5  -2 -16   41.20    4.70
  -5   2 -17   25.10    5.20
  -5   2 -17   32.50    6.10
   5  -2  17   37.70    7.10
  -5  -2 -17   41.30    6.90
  -5  -2 -17   28.70    5.80
  -5  -2 -17   26.80    4.00
  -5   3  18    3.80    3.30
   5   3 -18    3.50    3.90
   5  -3 -18    3.90    2.70
  -5  -3  18   -4.00    4.00
   5  -3 -18    0.40    3.80
   5   3 -17   79.59    8.50
  -5   3  17   68.29    6.80
   5   3 -17   89.49    9.40
  -5  -3  17   69.49    9.00
   5  -3 -17   81.29   10.30
   5   3 -16   -0.90    2.90
   5   3 -16    0.70    3.00
  -5   3  16   -0.10    2.10
   5  -3 -16    0.10    3.00
  -5  -3  16    5.30    3.90
   5  -3 -16    3.10    1.70
   5  -3 -16    2.80    2.40
   5   3 -15   72.89    7.70
   5   3 -15   72.69    8.10
  -5   3  15   72.49    6.50
  -5  -3  15   78.19    7.80
   5  -3 -15   72.59    5.10
   5  -3 -15   62.99    8.50
   5  -3 -15   81.09    4.70
   5  -3 -15   77.99    6.40
   5   3 -14   -0.50    2.70
  -5   3  14   -0.70    1.80
   5   3 -14   -1.10    1.70
   5  -3 -14   -1.20    2.40
   5  -3 -14    1.40    1.20
  -5  -3  14   -0.50    2.50
   5  -3 -14    3.70    2.40
   5  -3 -14    3.90    1.90
  -5   3  13  415.76   18.70
   5   3 -13  442.96   21.40
   5  -3 -13  397.86   19.00
  -5  -3  13  410.46   20.90
   5  -3 -13  403.96   20.10
   5  -3 -13  414.06   15.90
   5  -3 -13  421.96   15.60
   5   3 -12   -1.80    2.60
   5   3 -12    0.40    2.30
  -5   3  12   -1.90    1.60
   5  -3 -12   -1.50    1.90
   5  -3 -12   -1.00    1.10
   5  -3 -12    0.70    0.80
   5  -3 -12   -1.20    1.30
   5   3 -11    1.10    1.90
  -5   3  11    2.60    1.90
   5   3 -11   -1.60    2.00
   5  -3 -11    1.20    2.20
   5  -3 -11   -2.70    1.40
   5  -3 -11    0.30    0.90
  -5  -3  11    0.80    2.40
   5  -3 -11    0.50    0.70
   5   3 -10    4.40    2.90
   5   3 -10   12.60    3.50
  -5   3  10    8.00    2.40
  -5  -3  10    3.70    2.20
   5  -3 -10    6.40    0.80
   5  -3 -10    5.40    2.00
  -5  -3  10    7.30    3.00
   5  -3 -10    4.00    2.60
   5   3  -9   14.30    3.20
   5   3  -9   16.10    4.00
   5   3  -9   16.50    4.00
   5   3  -9   24.00    4.50
  -5   3   9   23.50    3.50
  -5   3   9   21.20    4.00
  -5  -3   9   32.30    5.00
  -5  -3   9   23.50    3.50
   5  -3  -9   20.60    3.10
   5  -3  -9   24.70    4.00
   5   3  -8   14.30    3.50
   5   3  -8   12.80    3.10
   5   3  -8   16.90    3.40
  -5   3   8   16.80    3.90
   5   3  -8   11.70    3.10
  -5  -3   8    9.70    2.50
  -5  -3   8   15.00    3.50
   5  -3  -8   13.60    2.60
   5  -3  -8   11.30    3.00
   5   3  -7   16.90    4.00
   5   3  -7   19.30    3.50
   5   3  -7   22.40    4.30
   5   3  -7   24.30    3.70
  -5   3   7   24.60    3.40
  -5   3   7   25.60    3.90
   5  -3  -7   18.30    2.80
  -5  -3   7   22.80    4.00
  -5  -3   7   20.90    3.30
   5  -3  -7   21.70    3.60
  -5   3   6  299.87   13.80
   5   3  -6  324.67   14.90
   5   3  -6  299.17   14.20
   5   3  -6  317.07   14.00
  -5   3   6  310.97   13.20
   5  -3  -6  293.37   12.90
  -5  -3   6  273.37   14.60
  -5  -3   6  300.57   13.50
  -5  -3   6  308.07   14.50
   5  -3  -6  310.67   13.80
  -5   3   5  597.64   23.90
   5   3  -5  600.34   24.80
   5   3  -5  613.14   24.00
   5   3  -5  570.24   24.20
  -5   3   5  620.24   23.30
  -5  -3   5  581.24   25.10
  -5  -3   5  615.84   24.60
   5  -3  -5  620.24   23.30
   5  -3  -5  675.13   25.60
  -5  -3   5  615.84   23.80
   5   3  -4  115.49    6.90
  -5   3   4  123.19    6.60
   5   3  -4  112.89    6.60
  -5   3   4  120.89    6.90
   5   3  -4  118.49    7.10
  -5   3   4  123.29    4.80
  -5   3   4  120.49    4.70
   5   3  -4  117.79    7.50
   5  -3  -4  120.29    6.60
  -5  -3   4  123.59    7.80
   5  -3  -4  128.89    6.80
  -5  -3   4  125.49    7.30
  -5  -3   4  116.59    6.70
   5   3  -3   96.29    5.90
   5   3  -3   97.79    6.00
  -5   3   3   99.39    4.40
  -5   3   3  101.49    5.90
  -5   3   3   91.89    5.60
   5   3  -3   90.89    6.20
  -5   3   3   91.99    4.30
   5   3  -3   86.29    5.60
  -5  -3   3   91.09    5.90
  -5  -3   3   89.69    6.60
   5  -3  -3   87.09    5.50
   5  -3  -3  100.59    5.60
  -5   3   2   96.99    5.70
  -5   3   2  100.59    4.80
  -5   3   2  100.69    4.80
   5   3  -2   95.69    6.30
   5   3  -2   85.39    5.60
   5   3  -2   98.89    5.90
  -5   3   2   98.59    5.50
   5   3  -2   84.99    5.40
   5  -3  -2   98.69    5.80
   5  -3  -2   84.59    5.10
  -5  -3   2   93.59    5.70
  -5  -3   2   96.09    6.50
  -5   3   1  140.79    6.70
   5   3  -1  134.29    6.80
  -5   3   1  129.99    6.60
  -5   3   1  140.09    7.40
   5   3  -1  132.69    7.60
  -5   3   1  136.99    6.80
   5   3  -1  138.79    7.50
   5   3  -1  143.39    7.50
   5  -3  -1  148.49    6.70
  -5  -3   1  137.49    8.80
  -5  -3   1  145.59    7.00
   5  -3  -1  143.99    7.60
   5   3   0   26.20    3.30
   5   3   0   21.90    2.20
  -5   3   0   24.30    3.00
  -5   3   0   25.50    3.10
  -5   3   0   20.40    2.20
  -5   3   0   24.90    3.50
   5   3   0   25.30    3.50
   5   3   0   23.50    3.30
  -5   3   0   23.20    3.80
   5  -3   0   31.20    3.80
   5  -3   0   24.20    2.20
  -5  -3   0   25.40    3.30
  -5  -3   0   27.00    2.40
  -5   3  -1   88.79    5.70
  -5   3  -1   79.99    4.00
  -5   3  -1   76.89    5.00
  -5   3  -1   67.69    4.00
  -5   3  -1   74.59    5.10
   5   3   1   72.39    5.10
   5   3   1   79.39    5.30
   5   3   1   75.19    3.90
   5  -3   1   73.49    4.00
  -5  -3  -1   79.19    5.10
  -5  -3  -1   71.29    3.90
   5  -3   1   74.29    5.00
  -5  -3  -1   71.39    6.00
   5   3   2   92.29    5.80
   5   3   2   86.89    3.90
  -5   3  -2   96.69    6.10
  -5   3  -2   86.79    5.70
   5   3   2   96.19    5.90
  -5   3  -2   97.39    4.50
  -5   3  -2   85.69    6.00
  -5   3  -2   98.69    4.70
  -5  -3  -2   83.29    3.90
   5  -3   2   85.69    5.80
  -5  -3  -2   90.39    5.90
  -5   3  -3    1.50    1.70
   5   3   3    4.50    1.80
  -5   3  -3    3.30    1.10
  -5   3  -3    2.60    0.90
   5   3   3    3.50    1.40
  -5   3  -3    4.20    1.70
  -5   3  -3    1.90    1.50
   5  -3   3    1.40    1.50
  -5  -3  -3    2.60    1.70
  -5  -3  -3    3.30    2.00
  -5   3  -4   71.09    5.60
   5   3   4   65.99    5.00
  -5   3  -4   66.09    3.70
  -5   3  -4   72.99    5.60
  -5   3  -4   67.59    3.70
   5   3   4   71.19    5.50
  -5   3  -4   61.99    5.30
  -5  -3  -4   65.49    5.10
  -5  -3  -4   79.09    5.40
   5  -3   4   78.39    5.70
  -5   3  -5   63.39    5.50
  -5   3  -5   64.19    3.70
   5   3   5   53.59    4.60
  -5   3  -5   56.39    5.30
  -5   3  -5   60.99    3.50
  -5   3  -5   57.59    5.30
   5   3   5   63.19    5.00
  -5  -3  -5   68.79    5.10
   5  -3   5   57.89    5.20
  -5  -3  -5   63.29    5.00
  -5   3  -6  348.27   16.50
  -5   3  -6  358.86   13.40
   5   3   6  359.96   16.10
  -5   3  -6  335.47   16.10
  -5   3  -6  369.66   13.80
  -5   3  -6  346.47   16.40
   5   3   6  326.27   15.10
   5  -3   6  344.57   16.60
  -5  -3  -6  336.87   15.20
  -5  -3  -6  330.57   15.60
   5   3   7  161.18    9.90
  -5   3  -7  167.58   10.50
   5   3   7  188.88    9.80
  -5   3  -7  192.68    8.60
  -5   3  -7  184.08   10.60
  -5   3  -7  189.78   10.90
   5  -3   7  198.48   11.30
  -5  -3  -7  186.48    9.80
  -5  -3  -7  183.68   10.20
   5  -3   7  186.68    8.20
  -5   3  -8   51.99    5.40
  -5   3  -8   46.80    3.90
  -5   3  -8   59.39    7.60
   5   3   8   47.00    6.00
  -5   3  -8   44.80    5.80
   5   3   8   46.80    4.80
  -5  -3  -8   47.70    4.70
   5  -3   8   50.99    3.60
  -5  -3  -8   48.10    5.00
   5  -3   8   50.99    5.60
  -5   3  -9    0.20    1.90
   5   3   9    4.80    2.20
  -5   3  -9    0.90    2.20
  -5   3  -9    1.70    1.60
  -5  -3  -9    1.60    1.80
   5  -3   9    2.20    2.00
  -5  -3  -9   -1.20    1.60
   5  -3   9    2.40    1.50
  -5   3 -10   27.50    4.90
  -5   3 -10   25.70    4.20
   5   3  10   17.30    3.30
  -5   3 -10   17.40    4.40
   5  -3  10   17.30    2.80
  -5  -3 -10   24.00    4.00
  -5  -3 -10   26.60    4.60
   5  -3  10   30.00    5.30
  -5   3 -11   67.99    5.30
   5   3  11   81.89    6.80
  -5   3 -11   70.09    7.10
   5  -3  11   62.29    4.90
  -5  -3 -11   70.39    6.70
  -5  -3 -11   68.59    6.00
  -5   3 -12   22.50    4.90
  -5   3 -12   32.30    5.50
  -5   3 -12   27.10    4.10
  -5  -3 -12   19.90    3.70
   5  -3  12   25.10    3.60
  -5  -3 -12   26.70    4.70
   5  -3  12   25.80    5.00
  -5   3 -13   90.99    8.30
  -5   3 -13   73.79    7.30
  -5   3 -13   55.79    5.70
   5  -3  13   64.39    5.40
  -5  -3 -13   75.99    6.60
   5  -3  13   68.59    8.50
  -5  -3 -13   65.99    6.80
  -5   3 -14    5.00    2.60
  -5   3 -14    6.70    3.10
  -5   3 -14    4.00    3.40
  -5  -3 -14    6.50    3.20
   5  -3  14   10.30    4.20
  -5  -3 -14    7.30    2.90
   5  -3  14    4.60    2.70
  -5   3 -15    9.50    4.10
  -5   3 -15   11.00    3.20
  -5   3 -15   10.60    3.90
   5  -3  15   20.20    5.00
  -5  -3 -15    8.10    1.10
  -5  -3 -15   10.50    3.70
  -5  -3 -15    7.00    3.60
  -5   3 -16    3.10    2.90
  -5   3 -16    4.50    3.30
  -5   3 -16   -7.10    3.80
  -5  -3 -16    6.70    3.40
  -5  -3 -16   -2.10    2.90
   5  -3  16   -3.60    3.30
  -5   4  16   19.70    3.90
   5   4 -16   13.90    5.40
  -5  -4  16    9.60    5.30
   5   4 -15   38.20    6.50
  -5   4  15   40.90    5.40
   5   4 -15   48.50    8.50
  -5  -4  15   46.30    7.20
   5  -4 -15   35.10    5.20
   5  -4 -15   40.80    6.60
   5   4 -14   82.19    7.90
  -5   4  14   89.29    6.90
   5   4 -14   85.49    8.90
   5  -4 -14   81.19    8.20
  -5  -4  14   95.99    9.00
   5  -4 -14   73.09    6.20
   5   4 -13   52.99    8.10
  -5   4  13   47.90    5.00
   5   4 -13   44.80    6.50
  -5  -4  13   55.49    7.80
   5  -4 -13   52.29    5.30
   5  -4 -13   53.79    7.30
   5   4 -12   15.80    3.80
  -5   4  12   20.10    3.50
   5   4 -12    9.00    4.20
   5  -4 -12   15.70    4.10
   5  -4 -12   14.20    3.20
  -5  -4  12   13.30    4.50
   5   4 -11    4.90    3.40
   5   4 -11    2.00    2.60
  -5   4  11    4.90    2.20
   5  -4 -11    1.70    2.00
  -5  -4  11    2.20    2.10
   5  -4 -11    1.50    2.50
   5   4 -10   79.99   10.70
  -5   4  10   76.49    5.90
   5   4 -10   85.59    7.00
   5  -4 -10  104.39    7.70
   5  -4 -10   78.49    5.70
  -5  -4  10   73.09    7.30
   5   4  -9   43.30    4.60
  -5   4   9   31.50    4.30
   5   4  -9   42.50    6.40
  -5  -4   9   30.70    5.00
   5  -4  -9   40.20    3.80
   5  -4  -9   30.10    4.80
  -5   4   8   62.49    4.90
   5   4  -8   51.59    7.10
   5   4  -8   66.89    5.70
  -5  -4   8   64.09    6.30
   5  -4  -8   49.40    4.40
   5  -4  -8   54.69    5.50
  -5   4   7 1280.67   45.90
   5   4  -7 1244.28   46.80
   5   4  -7 1284.97   49.10
   5   4  -7 1265.87   47.20
   5   4  -7 1259.37   48.00
  -5   4   7 1232.98   47.40
   5  -4  -7 1280.27   47.30
  -5  -4   7 1305.27   48.30
   5  -4  -7 1246.68   45.80
   5   4  -6    0.20    2.30
   5   4  -6    0.90    1.60
   5   4  -6    1.70    1.70
   5   4  -6    3.20    2.00
  -5   4   6    3.30    1.90
  -5   4   6    1.40    0.50
  -5   4   6    5.10    2.30
   5   4  -6   -3.20    1.80
   5  -4  -6    0.00    1.90
  -5  -4   6    1.90    1.90
  -5  -4   6    0.40    2.70
   5  -4  -6    0.70    1.50
   5   4  -5  119.99    8.30
   5   4  -5  119.99    7.60
  -5   4   5  120.29    5.10
  -5   4   5  122.09    7.10
  -5   4   5  116.99    7.60
  -5   4   5  125.29    5.30
   5   4  -5  112.09    7.70
   5   4  -5  123.99    7.60
  -5  -4   5  125.39    8.10
  -5  -4   5  115.49    8.70
   5  -4  -5  121.59    7.50
   5  -4  -5  132.49    7.40
   5   4  -4  206.78   10.60
   5   4  -4  187.28   10.90
   5   4  -4  204.68   10.50
  -5   4   4  193.58    8.10
  -5   4   4  198.98    8.30
  -5   4   4  209.28   10.30
   5   4  -4  190.18   10.30
  -5   4   4  197.28    9.80
  -5  -4   4  201.98   10.60
   5  -4  -4  212.88   10.20
   5  -4  -4  193.38   10.00
  -5  -4   4  187.58   11.40
  -5   4   3  116.59    5.80
  -5   4   3  123.39    6.00
   5   4  -3  131.59    7.70
   5   4  -3  119.49    7.30
   5   4  -3  117.19    7.40
  -5   4   3  122.29    7.20
  -5   4   3  120.79    7.00
   5   4  -3  110.89    7.70
  -5  -4   3  108.69    8.20
   5  -4  -3  128.99    7.10
   5  -4  -3  113.09    7.10
  -5  -4   3  112.09    7.10
  -5   4   2   87.19    5.10
  -5   4   2   89.59    5.90
  -5   4   2   98.09    5.90
   5   4  -2   86.89    5.70
   5   4  -2   92.49    7.30
   5   4  -2   83.49    6.00
  -5   4   2   76.39    5.80
   5   4  -2   86.19    6.10
  -5   4   2   79.49    5.00
  -5  -4   2   87.39    7.00
   5  -4  -2   89.49    6.10
  -5  -4   2   82.99    5.60
  -5   4   1  307.47   13.60
  -5   4   1  278.87   12.60
   5   4  -1  299.07   13.90
  -5   4   1  297.97   13.90
   5   4  -1  306.37   14.00
   5   4  -1  314.87   14.30
  -5   4   1  292.17   12.90
  -5   4   1  311.37   13.00
   5   4  -1  316.97   13.10
   5  -4  -1  287.57   12.60
  -5  -4   1  287.87   12.80
  -5  -4   1  280.87   14.40
  -5   4   0   30.00    3.30
   5   4   0   35.30    3.20
   5   4   0   34.20    4.40
  -5   4   0   40.40    4.90
   5   4   0   34.80    4.50
  -5   4   0   39.50    3.50
   5   4   0   36.00    3.80
  -5   4   0   37.30    3.60
  -5   4   0   32.90    4.20
   5  -4   0   31.30    3.00
  -5  -4   0   27.70    4.00
  -5  -4   0   35.50    4.90
  -5  -4   0   39.40    3.20
  -5   4  -1    3.90    1.90
  -5   4  -1    1.90    1.50
  -5   4  -1    0.90    1.40
  -5   4  -1    2.70    1.30
  -5   4  -1    2.70    1.40
   5   4   1    4.80    2.00
   5   4   1    4.40    1.40
   5   4   1    3.70    1.80
   5   4   1    4.60    1.40
  -5   4  -1    3.60    1.70
  -5  -4  -1    1.80    1.30
  -5  -4  -1    2.50    1.80
  -5   4  -2   15.00    3.70
   5   4   2   10.40    2.70
  -5   4  -2   16.30    3.30
   5   4   2    9.70    1.50
  -5   4  -2   14.60    3.10
   5   4   2   10.70    1.60
   5   4   2    9.60    2.80
  -5   4  -2   10.70    2.50
  -5   4  -2   12.40    2.00
  -5   4  -2    9.90    1.90
  -5  -4  -2    8.20    2.70
  -5  -4  -2   10.60    2.80
   5   4   3   68.99    3.20
  -5   4  -3   76.09    5.80
  -5   4  -3   64.79    4.20
   5   4   3   62.09    5.30
  -5   4  -3   60.29    5.50
   5   4   3   62.29    5.50
  -5   4  -3   64.39    4.30
   5   4   3   67.89    3.10
  -5   4  -3   60.09    5.50
  -5   4  -3   62.79    5.50
  -5  -4  -3   66.19    5.50
  -5  -4  -3   63.09    5.50
   5   4   4  104.19    7.30
  -5   4  -4   88.79    7.30
  -5   4  -4  107.29    7.40
   5   4   4   95.69    6.60
  -5   4  -4  108.89    7.60
  -5   4  -4  101.79    7.40
  -5   4  -4  103.59    5.60
  -5   4  -4  108.09    5.70
  -5  -4  -4  108.09    7.20
  -5  -4  -4  110.39    7.30
  -5   4  -5  235.78   10.70
   5   4   5  254.17   12.40
  -5   4  -5  234.18   13.40
  -5   4  -5  253.57   13.40
  -5   4  -5  274.57   13.80
  -5   4  -5  258.67   11.00
  -5   4  -5  262.17   13.40
  -5  -4  -5  264.17   12.80
  -5  -4  -5  258.77   13.10
  -5   4  -6  280.57   12.00
  -5   4  -6  260.07   14.40
  -5   4  -6  271.17   14.30
  -5   4  -6  276.67   14.50
   5   4   6  260.37   13.30
  -5   4  -6  308.67   12.00
   5  -4   6  280.97   14.80
  -5  -4  -6  286.67   14.10
  -5  -4  -6  281.97   13.60
  -5   4  -7   78.49    5.10
   5   4   7   63.69    6.50
  -5   4  -7   77.99    6.70
  -5   4  -7   67.09    6.60
  -5   4  -7   77.39    4.70
  -5  -4  -7   73.89    6.00
  -5  -4  -7   68.49    6.30
  -5   4  -8  147.89   10.30
  -5   4  -8  159.88    8.20
  -5   4  -8  156.38   10.40
  -5   4  -8  157.18    7.70
   5   4   8  140.99    9.10
  -5  -4  -8  135.99    8.90
  -5  -4  -8  150.38    9.70
   5   4   9    7.50    2.80
  -5   4  -9    5.40    2.90
  -5   4  -9    5.00    2.30
  -5   4  -9    7.60    1.90
  -5  -4  -9    3.30    2.60
  -5  -4  -9    2.20    2.30
   5   4  10  119.09    8.30
  -5   4 -10  143.29   10.40
  -5   4 -10  131.59    7.60
  -5   4 -10  129.79    9.70
  -5   4 -10  121.09    6.90
  -5  -4 -10  107.99    8.80
  -5  -4 -10  126.79    8.50
   5  -4  10  121.89    7.00
  -5   4 -11  119.79   10.00
  -5   4 -11  137.19   10.30
  -5   4 -11  129.29    8.00
   5  -4  11  129.29    7.50
  -5  -4 -11  130.79    9.50
  -5  -4 -11  125.69    8.60
  -5   4 -12   -1.70    1.80
  -5   4 -12    4.80    3.30
  -5   4 -12    0.30    2.00
  -5  -4 -12   -0.30    2.40
  -5  -4 -12    4.50    2.60
   5  -4  12    0.40    2.10
  -5   4 -13   10.20    4.20
  -5   4 -13   10.40    3.40
  -5   4 -13   15.60    3.40
   5  -4  13    5.60    2.60
  -5  -4 -13    8.60    2.80
  -5  -4 -13    9.50    3.20
  -5   4 -14    6.20    3.50
  -5   4 -14    4.20    4.70
  -5   4 -14   -1.80    2.40
  -5  -4 -14    5.10    3.20
  -5  -4 -14    2.00    3.00
  -5   4 -15    3.80    2.70
  -5   4 -15    4.90    3.90
  -5   4 -15   10.40    5.30
  -5  -4 -15    3.60    3.70
  -5  -4 -15   14.30    4.10
   5   5 -14    2.00    4.00
  -5   5  14    8.20    3.20
   5   5 -14   11.60    4.90
  -5   5  13    4.40    2.60
   5   5 -13    1.20    3.80
   5   5 -13    1.90    3.20
   5  -5 -13    4.80    3.30
   5  -5 -13    3.60    3.10
  -5  -5  13    6.70    4.20
  -5   5  12  143.99    8.60
   5   5 -12  147.99   10.60
   5   5 -12  129.09   11.20
  -5  -5  12  144.89   11.30
   5  -5 -12  130.59   10.20
   5   5 -11   20.00    5.40
   5   5 -11   24.10    5.00
  -5   5  11   34.20    4.60
   5  -5 -11   28.20    4.90
  -5  -5  11   29.70    5.80
   5  -5 -11   35.60    6.10
   5   5 -10   29.60    5.60
  -5   5  10   35.40    4.60
   5   5 -10   29.00    5.20
   5  -5 -10   24.70    5.30
   5  -5 -10   27.00    4.20
  -5  -5  10   27.40    5.30
   5   5  -9   63.59    6.40
   5   5  -9   53.69    8.10
  -5   5   9   68.19    5.50
   5  -5  -9   69.49    6.60
  -5  -5   9   64.09    6.80
   5  -5  -9   63.19    5.50
  -5   5   8   15.40    3.00
   5   5  -8   13.90    4.40
   5  -5  -8   13.80    3.00
  -5  -5   8   21.80    5.30
   5  -5  -8   18.00    4.00
  -5   5   7  101.19    6.50
   5   5  -7   96.29    7.40
  -5   5   7   86.59    3.70
   5   5  -7   99.29    8.80
   5  -5  -7   97.79    6.70
   5  -5  -7   94.29    7.30
  -5  -5   7  106.79    8.20
   5   5  -6   86.49    8.20
   5   5  -6   79.59    6.70
  -5   5   6   76.19    3.90
  -5   5   6   76.49    5.70
  -5   5   6   73.79    4.00
  -5  -5   6   82.89    6.90
   5  -5  -6   68.69    6.20
   5  -5  -6   86.79    6.20
  -5   5   5    1.70    2.00
   5   5  -5   -1.80    2.20
  -5   5   5   -1.00    2.10
   5   5  -5    1.90    2.10
   5   5  -5   -2.00    1.40
  -5   5   5   -1.80    1.10
  -5   5   5    0.50    1.00
  -5   5   5   -1.90    1.70
   5  -5  -5   -0.40    1.50
   5  -5  -5    0.10    1.60
  -5  -5   5   -0.90    2.30
  -5  -5   5    0.80    2.70
  -5   5   4    2.20    1.60
   5   5  -4    6.90    2.60
  -5   5   4    4.50    2.30
   5   5  -4    5.50    2.40
  -5   5   4    6.20    2.50
  -5  -5   4    1.40    2.20
  -5  -5   4    7.20    3.30
   5  -5  -4    3.80    2.00
  -5   5   3   86.69    6.40
   5   5  -3   93.49    6.80
  -5   5   3   86.49    5.60
  -5   5   3   78.69    6.50
   5   5  -3  100.89    7.10
  -5   5   3   92.59    6.60
  -5   5   3   93.39    5.40
  -5  -5   3   84.79    7.70
  -5  -5   3   96.89    6.80
   5  -5  -3  101.09    6.70
  -5   5   2   50.89    5.00
   5   5  -2   48.90    4.80
  -5   5   2   63.29    5.20
  -5   5   2   55.49    4.20
   5   5  -2   49.00    5.00
  -5   5   2   47.80    4.40
  -5   5   2   52.99    5.30
  -5  -5   2   58.89    5.10
  -5  -5   2   49.00    6.70
   5  -5  -2   45.90    4.60
  -5   5   1   17.00    3.40
  -5   5   1   15.40    3.40
   5   5  -1   22.10    4.60
   5   5  -1   18.60    3.30
  -5   5   1   18.80    3.80
  -5   5   1   21.30    3.40
   5   5  -1   26.50    4.50
  -5  -5   1   24.30    4.70
  -5  -5   1   21.00    3.40
   5  -5  -1   19.10    3.20
  -5   5   0   36.50    3.90
   5   5   0   44.40    5.60
  -5   5   0   42.70    4.30
  -5   5   0   38.70    4.20
  -5   5   0   50.69    4.50
   5   5   0   42.60    3.90
   5   5   0   48.80    4.80
  -5   5   0   49.30    4.90
  -5   5   0   50.59    5.00
   5   5   0   44.60    4.00
  -5  -5   0   43.40    5.90
   5  -5   0   41.60    4.00
   5   5   1   89.89    5.30
  -5   5  -1   75.49    6.40
  -5   5  -1   65.39    5.70
   5   5   1   76.29    6.40
  -5   5  -1   75.69    6.30
  -5   5  -1   69.99    5.90
  -5   5  -1   75.19    5.50
   5   5   1   83.69    6.30
  -5   5  -1   75.29    5.30
   5   5   1   77.89    4.90
  -5  -5  -1   83.09    7.10
  -5  -5  -1   80.09    6.40
   5   5   2    4.10    2.40
  -5   5  -2    5.10    2.60
  -5   5  -2    7.50    3.00
  -5   5  -2    5.20    2.00
  -5   5  -2    5.60    2.00
   5   5   2    8.90    2.00
   5   5   2    7.30    1.60
  -5  -5  -2    5.10    2.40
  -5  -5  -2    9.40    3.10
   5   5   3  168.38    7.00
   5   5   3  160.98    9.70
  -5   5  -3  184.98   10.60
   5   5   3  172.28    7.20
  -5   5  -3  176.38   10.60
  -5   5  -3  174.38   10.50
  -5   5  -3  164.78    8.50
  -5   5  -3  163.38    8.60
  -5  -5  -3  156.88   10.10
  -5  -5  -3  154.08   10.00
  -5   5  -4  116.59    6.80
  -5   5  -4  104.39    7.90
  -5   5  -4  109.89    6.50
  -5   5  -4  101.89    7.90
  -5   5  -4  121.59    8.60
   5   5   4  110.69    7.50
  -5  -5  -4  109.39    8.10
  -5  -5  -4  116.89    8.20
   5   5   5   47.60    6.10
  -5   5  -5   43.30    6.10
  -5   5  -5   49.30    4.30
  -5   5  -5   52.79    4.30
  -5   5  -5   51.49    6.60
  -5  -5  -5   57.49    5.80
  -5  -5  -5   39.40    5.60
  -5   5  -6  126.39    9.20
  -5   5  -6  109.49    6.70
  -5   5  -6  106.99    6.60
   5   5   6  104.59    7.70
  -5   5  -6  111.19    8.70
  -5  -5  -6  126.79    8.40
  -5  -5  -6  125.49    8.90
  -5   5  -7   22.70    3.20
  -5   5  -7   14.90    3.00
  -5   5  -7   18.60    4.30
   5   5   7   14.70    3.70
  -5  -5  -7   18.60    4.10
  -5  -5  -7   15.10    3.50
  -5   5  -8   43.50    6.50
  -5   5  -8   36.10    3.60
  -5   5  -8   43.80    6.60
  -5   5  -8   30.00    4.00
  -5  -5  -8   37.00    5.90
  -5  -5  -8   40.20    5.50
  -5   5  -9    4.70    2.20
  -5   5  -9    8.80    3.70
  -5   5  -9    4.30    3.70
  -5   5  -9    7.10    2.50
  -5  -5  -9   10.70    3.20
  -5  -5  -9    6.70    2.70
  -5   5 -10    5.50    3.60
  -5   5 -10    3.20    3.10
  -5   5 -10   -1.10    2.20
  -5  -5 -10    1.00    2.00
  -5  -5 -10    7.20    3.20
  -5   5 -11   56.29    8.30
  -5   5 -11   49.10    5.20
  -5   5 -11   53.79    7.60
  -5   5 -11   52.39    4.90
  -5  -5 -11   53.39    6.70
  -5  -5 -11   54.29    7.40
  -5   5 -12   19.10    5.60
  -5   5 -12   10.20    5.00
  -5   5 -12   20.80    4.00
  -5   5 -12   20.00    3.50
  -5  -5 -12   13.80    4.20
  -5  -5 -12   18.20    4.80
  -5   5 -13   -1.00    3.80
  -5   5 -13    2.30    4.00
  -5   5 -13    5.60    2.60
  -5  -5 -13    6.10    3.40
  -5  -5 -13   -1.40    3.10
   5   6 -12   91.49   11.70
   5   6 -12  100.69    9.00
   5  -6 -12   80.69   11.20
   5   6 -11    0.60    4.60
   5   6 -11   -1.10    2.90
  -5   6  11    3.10    2.50
  -5  -6  11    2.90    4.10
   5  -6 -11    0.50    2.80
   5   6 -10   29.00    5.60
  -5   6  10   32.60    4.80
  -5   6  10   41.00    5.10
   5   6 -10   31.10    6.60
   5  -6 -10   37.80    6.00
  -5  -6  10   32.00    6.00
   5   6  -9    2.40    2.80
   5   6  -9    4.00    4.20
  -5   6   9    4.70    2.70
  -5   6   9    2.50    2.50
   5  -6  -9   -1.20    2.60
  -5  -6   9   -0.80    2.90
   5   6  -8   79.49    8.40
   5   6  -8   81.79    7.40
  -5   6   8   74.09    6.00
  -5   6   8   78.09    6.60
  -5  -6   8   83.99    8.50
   5  -6  -8   94.99    7.90
  -5   6   7    6.40    2.20
  -5   6   7    5.30    3.20
   5   6  -7    6.00    3.80
  -5   6   7    9.20    1.40
   5   6  -7   15.90    4.00
  -5   6   7   10.00    1.40
  -5  -6   7    8.00    3.80
   5  -6  -7    9.10    3.10
   5   6  -6    4.50    2.90
  -5   6   6    2.80    2.20
  -5   6   6    0.40    1.40
   5   6  -6    1.20    2.90
  -5   6   6    4.40    2.80
  -5   6   6    0.30    1.30
   5  -6  -6    1.20    2.20
  -5  -6   6    3.20    2.20
  -5   6   5    8.90    3.40
  -5   6   5   13.80    2.20
   5   6  -5   16.10    3.50
   5   6  -5   22.20    4.90
  -5   6   5   14.60    2.60
  -5   6   5   14.80    3.20
  -5  -6   5   25.90    4.60
  -5   6   4   12.00    2.20
  -5   6   4   11.20    2.90
   5   6  -4   11.50    4.10
  -5   6   4    9.00    2.40
   5   6  -4    8.40    3.00
  -5  -6   4    2.40    2.90
   5  -6  -4    7.50    2.80
  -5  -6   4   10.40    3.10
   5   6  -3   72.49    6.70
  -5   6   3   83.59    5.40
   5   6  -3   65.19    6.10
  -5   6   3   72.39    6.10
  -5   6   3   65.69    5.40
   5   6  -3   68.29    6.50
  -5  -6   3   74.19    7.70
  -5  -6   3   75.59    6.50
   5  -6  -3   70.89    6.20
  -5   6   2  210.68   10.90
   5   6  -2  258.47   13.60
  -5   6   2  225.88   12.20
   5   6  -2  240.48   12.40
  -5   6   2  219.98   11.60
   5   6  -2  226.78   11.90
   5  -6  -2  237.58   12.10
  -5  -6   2  212.68   13.80
   5   6  -1   48.20    5.80
  -5   6   1   46.30    4.80
  -5   6   1   49.50    5.20
  -5   6   1   52.59    5.40
  -5   6   1   54.09    4.80
   5   6  -1   43.00    6.00
   5   6  -1   48.90    4.80
   5  -6  -1   47.70    4.90
  -5   6   0   12.30    2.80
  -5   6   0    9.10    2.50
  -5   6   0   16.10    3.80
   5   6   0   15.60    3.50
   5   6   0    7.50    2.50
  -5   6   0   10.60    3.20
   5   6   0   11.60    3.00
  -5   6   0    6.00    3.20
  -5  -6   0   15.70    4.50
   5   6   1   47.90    4.40
   5   6   1   47.40    6.30
  -5   6  -1   55.09    5.00
  -5   6  -1   54.59    5.80
  -5   6  -1   52.79    5.50
  -5   6  -1   53.29    5.60
  -5   6  -1   47.60    4.70
  -5  -6  -1   32.40    5.90
   5   6   2  486.95   19.50
  -5   6  -2  493.55   22.50
  -5   6  -2  490.95   20.70
   5   6   2  512.55   23.00
  -5   6  -2  489.85   22.50
   5   6   2  490.95   19.20
  -5  -6  -2  521.05   22.90
  -5  -6  -2  515.85   23.60
  -5   6  -3   64.99    5.80
   5   6   3   69.19    4.10
  -5   6  -3   66.79    5.50
   5   6   3   63.19    3.90
  -5   6  -3   70.69    6.70
  -5   6  -3   59.99    6.20
  -5  -6  -3   71.09    7.00
  -5  -6  -3   58.69    6.30
  -5   6  -4   31.20    5.80
  -5   6  -4   27.10    5.30
  -5   6  -4   24.00    3.90
   5   6   4   26.60    1.60
  -5   6  -4   35.30    4.40
  -5  -6  -4   24.30    5.10
  -5  -6  -4   29.40    5.10
  -5   6  -5    0.40    2.00
  -5   6  -5   -3.00    2.70
  -5   6  -5    0.70    2.10
  -5   6  -5    1.90    2.50
  -5  -6  -5    3.20    2.90
  -5  -6  -5    2.10    2.60
  -5   6  -6   53.09    7.40
  -5   6  -6   43.50    5.30
  -5   6  -6   47.30    7.10
  -5   6  -6   40.70    5.00
  -5  -6  -6   44.80    6.40
  -5  -6  -6   48.70    6.60
  -5   6  -7    0.00    2.00
  -5   6  -7    1.20    2.90
  -5   6  -7    1.30    2.70
  -5   6  -7    0.60    2.20
  -5  -6  -7    1.60    2.70
  -5  -6  -7    4.30    2.60
  -5   6  -8   75.29    6.20
  -5   6  -8   76.49    6.10
  -5   6  -8   84.29    9.00
  -5   6  -8   85.29    8.80
  -5  -6  -8   88.39    8.20
  -5  -6  -8   91.09    7.70
  -5   6  -9   -1.40    2.10
  -5   6  -9    0.70    2.50
  -5   6  -9   -0.70    3.00
  -5   6  -9   -3.80    3.60
  -5  -6  -9    4.10    3.60
  -5   6 -10   39.70    7.00
  -5   6 -10   33.90    4.70
  -5   6 -10   46.40    7.60
  -5  -6 -10   38.70    6.50
  -5  -6 -10   46.40    6.40
   5   7  -7   28.40    5.90
  -5   7   7   28.10    4.10
   5   7  -7   20.90    5.30
   5  -7  -7   25.50    5.10
  -5  -7   7   13.50    5.30
  -5   7   6   55.19    4.30
   5   7  -6   67.19    9.70
  -5   7   6   59.79    5.90
   5   7  -6   58.89    7.30
   5   7  -6   70.09    7.40
   5  -7  -6   47.60    6.70
   5   7  -5    8.10    3.60
  -5   7   5   13.60    3.30
   5   7  -5   11.20    4.70
   5   7  -5   14.50    4.20
   5  -7  -5   13.80    4.10
   5   7  -4   42.10    7.70
  -5   7   4   48.00    4.80
  -5   7   4   37.20    6.00
   5   7  -4   38.60    5.70
   5   7  -4   41.50    6.60
   5  -7  -4   37.80    5.90
   5   7  -3   -1.90    3.00
   5   7  -3    2.60    2.70
  -5   7   3    3.90    2.70
  -5   7   3    1.20    2.40
   5   7  -3    3.90    2.90
  -5   7   3    5.10    2.90
   5  -7  -3    1.70    2.80
  -5   7   2    5.90    3.30
  -5   7   2   14.20    3.60
   5   7  -2   11.70    4.70
   5   7  -2   12.60    3.80
   5   7  -2    7.60    2.70
  -5   7   2   22.50    3.40
  -5   7   2   10.10    3.20
  -5  -7   2    8.10    4.10
   5   7  -1   31.80    5.80
   5   7  -1   32.40    6.10
  -5   7   1   34.00    5.10
   5   7  -1   39.40    5.00
   5   7  -1   37.40    6.00
  -5   7   1   30.20    4.90
  -5   7   1   32.60    5.20
  -5  -7   1   26.20    5.80
   5   7   0   12.40    3.10
  -5   7   0    4.60    3.00
  -5   7   0   15.80    4.10
   5   7   0    5.70    3.00
   5   7   0   12.30    4.10
  -5   7   0   14.40    3.10
  -5  -7   0   15.40    5.00
   5   7   1    9.70    2.50
  -5   7  -1   16.00    4.30
   5   7   1   10.40    3.80
   5   7   1   16.30    3.50
  -5   7  -1   20.00    4.40
  -5  -7  -1   14.90    5.20
  -5   7  -2    6.50    2.70
   5   7   2    8.80    2.90
  -5   7  -2   14.80    4.40
   5   7   2    8.80    3.20
  -5   7  -2    4.70    3.50
  -5  -7  -2   11.00    4.20
  -5   7  -3   -1.20    3.10
   5   7   3   -0.20    1.50
   5   7   3    1.50    3.10
  -5   7  -3   -0.40    2.20
  -5   7  -3   -0.20    2.70
  -5  -7  -3   -0.40    2.70
  -5   7  -4   -0.90    3.20
  -5   7  -4   -5.40    2.60
  -5   7  -4    2.50    2.20
  -5  -7  -4   -2.10    3.20
  -5   7  -5    1.70    3.30
  -5   7  -5    5.40    3.40
  -5   7  -5   -2.70    2.20
  -5  -7  -5    8.10    3.60
  -5  -7  -5   -1.60    3.70
   6   0 -19    2.10    3.60
  -6   0  19    7.60    4.80
  -6   0  18   61.79    8.10
   6   0 -18   64.99    8.70
   6   0 -17   -0.80    2.10
  -6   0  17   -1.10    2.00
   6   0 -17   -0.30    2.60
   6   0 -16  247.98   14.50
  -6   0  16  260.97   14.80
   6   0 -16  225.28   13.00
   6   0 -15    0.50    2.20
   6   0 -15    0.10    2.60
  -6   0  15   -1.80    2.30
   6   0 -15   -0.80    1.70
  -6   0  14   86.69    7.50
   6   0 -14   90.39    7.90
   6   0 -14  100.79    7.40
   6   0 -13    3.40    1.90
   6   0 -13   -0.20    2.00
  -6   0  13    0.30    2.40
   6   0 -13    0.60    1.80
   6   0 -12  278.17   13.40
   6   0 -12  296.17   13.60
  -6   0  12  243.08   14.70
   6   0 -12  267.37   13.90
   6   0 -12  309.77   15.00
  -6   0  12  312.57   15.00
   6   0 -11    0.50    1.50
   6   0 -11    2.90    2.10
   6   0 -11    0.10    1.60
  -6   0  11    0.50    1.70
  -6   0  11   -0.70    1.50
   6   0 -11    0.80    2.10
   6   0 -10  881.51   33.00
   6   0 -10  913.91   33.10
  -6   0  10  856.01   33.70
   6   0 -10  867.91   34.10
   6   0 -10  878.41   33.70
  -6   0  10  889.21   34.30
  -6   0   9    0.30    1.60
   6   0  -9    0.40    1.60
   6   0  -9   -0.40    1.30
  -6   0   9    1.00    1.00
   6   0  -9    1.30    1.40
   6   0  -9   -1.00    1.20
   6   0  -8  389.66   16.40
   6   0  -8  368.16   15.60
   6   0  -8  405.56   15.70
   6   0  -8  388.06   16.70
  -6   0   8  389.36   16.70
  -6   0   8  380.36   16.30
   6   0  -7   -0.40    1.50
  -6   0   7    0.20    1.20
   6   0  -7    0.10    1.00
  -6   0   7   -0.10    1.20
   6   0  -7    0.20    1.10
   6   0  -7    0.30    1.80
   6   0  -6  811.32   31.00
  -6   0   6  879.71   31.40
   6   0  -6  837.72   30.90
   6   0  -6  790.52   30.00
  -6   0   6  861.51   30.40
  -6   0   6  862.51   30.90
   6   0  -5    0.50    1.20
   6   0  -5   -0.80    0.80
   6   0  -5   -0.30    1.00
  -6   0   5    1.30    1.00
  -6   0   5   -0.70    0.90
  -6   0   5   -0.60    1.10
  -6   0   4  599.74   22.80
  -6   0   4  628.24   22.10
   6   0  -4  604.74   22.50
  -6   0   4  609.14   22.30
   6   0  -4  603.54   21.90
   6   0  -4  607.14   22.60
  -6   0   3    1.50    0.90
   6   0  -3   -0.10    0.70
  -6   0   3    0.10    0.80
  -6   0   3    0.00    0.80
   6   0  -3    0.30    1.00
   6   0  -3    0.90    1.00
  -6   0   2  100.19    5.00
   6   0  -2  105.79    4.90
  -6   0   2   98.79    4.80
   6   0  -2  102.69    5.20
  -6   0   2  122.09    5.50
   6   0  -2  105.29    4.90
   6   0  -1    1.00    0.70
   6   0  -1    0.50    0.80
  -6   0   1    0.10    0.90
  -6   0   1    0.50    0.60
  -6   0   1    0.10    0.80
   6   0  -1    0.00    0.80
  -6   0   0 5548.15  203.78
   6   0   0 5994.00  205.08
   6   0   1    0.00    0.50
  -6   0  -1   -0.50    1.00
  -6   0  -1    1.00    0.90
   6   0   1   -1.30    1.00
   6   0   1    1.00    0.90
   6   0   1   -0.60    0.60
   6   0   2  673.53   24.20
  -6   0  -2  731.53   23.50
   6   0   2  634.84   23.50
  -6   0  -2  677.33   24.80
   6   0   2  634.14   25.50
  -6   0  -2  690.53   24.20
  -6   0  -3    0.20    0.70
   6   0   3   -0.40    0.70
   6   0   3    0.80    1.10
  -6   0  -3    1.40    1.20
  -6   0  -3   -1.00    0.70
   6   0   3   -1.40    0.70
   6   0   4 2571.44   87.09
   6   0   4 2511.65   88.59
  -6   0  -4 2559.64   87.49
  -6   0  -4 2527.05   87.69
  -6   0  -4 2459.35   86.89
  -6   0  -4 2800.12   88.79
   6   0   5    0.80    1.70
  -6   0  -5    0.50    1.50
  -6   0  -5   -1.90    1.00
  -6   0  -5   -1.10    0.90
   6   0   5    0.10    1.10
  -6   0  -5   -0.80    0.80
   6   0   6  668.33   25.10
   6   0   6  690.83   26.70
  -6   0  -6  665.63   24.90
  -6   0  -6  660.63   26.50
  -6   0  -6  696.33   25.60
  -6   0  -6  722.53   25.40
  -6   0  -7   -0.40    1.20
  -6   0  -7   -2.50    0.90
   6   0   7    0.30    1.70
   6   0   7    2.40    1.50
  -6   0  -7   -0.80    1.10
  -6   0  -7    0.20    1.70
  -6   0  -8   91.59    6.50
  -6   0  -8   89.39    5.50
  -6   0  -8   83.99    5.30
   6   0   8   95.39    6.70
   6   0   8   77.19    5.30
  -6   0  -8   85.69    5.50
   6   0   9   -0.40    1.20
  -6   0  -9    0.60    1.50
  -6   0  -9    0.00    1.90
   6   0   9    5.20    2.20
  -6   0  -9    1.90    1.70
  -6   0  -9   -1.60    1.50
  -6   0 -10  958.00   37.80
  -6   0 -10  953.60   36.70
   6   0  10 1000.30   36.70
   6   0  10  952.60   38.30
  -6   0 -10  996.50   36.50
  -6   0 -10  950.20   36.40
   6   0  10 1031.00   36.80
   6   0  11    0.50    1.90
  -6   0 -11    0.60    1.80
  -6   0 -11   -0.10    2.00
  -6   0 -11   -0.40    2.30
  -6   0 -11    1.30    1.60
   6   0  11    0.30    2.00
  -6   0 -12   94.59    7.40
  -6   0 -12   83.39    6.60
  -6   0 -12   89.49    6.60
   6   0  12   80.69    6.40
  -6   0 -12   92.49    6.90
   6   0  12   89.49    6.70
  -6   0 -13    2.00    2.10
  -6   0 -13   -0.20    1.90
  -6   0 -13    0.10    2.60
  -6   0 -13    1.70    2.00
   6   0  13    3.70    2.40
   6   0  13   -1.00    2.30
  -6   0 -14   28.50    4.80
   6   0  14   32.90    5.00
  -6   0 -14   22.50    4.20
  -6   0 -14   29.30    5.30
  -6   0 -14   23.30    4.10
   6   0  15    4.30    2.20
  -6   0 -15    0.40    3.30
  -6   0 -15    0.00    1.90
  -6   0 -15    2.00    1.90
  -6   0 -16    0.50    2.60
  -6   0 -16    6.60    4.00
   6   0  16   -1.00    2.50
  -6   0 -16   -1.00    2.40
  -6   0 -17    2.00    2.90
  -6   0 -17   -1.70    2.30
  -6   0 -17    3.50    3.90
  -6   1  19   19.40    5.30
   6   1 -19   20.60    5.60
  -6  -1  19   24.00    5.80
   6  -1 -19   29.10    5.10
   6  -1 -19   31.60    6.60
   6   1 -18   70.99    7.80
   6   1 -18   59.99    8.60
  -6   1  18   65.69    8.60
   6  -1 -18   58.29    6.10
  -6  -1  18   61.59    8.80
   6  -1 -18   64.49    8.50
   6   1 -17   44.30    6.80
  -6   1  17   31.90    5.80
   6   1 -17   34.10    6.20
  -6  -1  17   30.50    5.90
   6  -1 -17   37.40    5.30
   6  -1 -17   31.00    5.10
   6  -1 -17   37.80    6.40
  -6   1  16   32.30    6.60
   6   1 -16   53.59    7.20
   6   1 -16   42.10    6.30
   6  -1 -16   42.50    5.30
   6  -1 -16   40.40    6.40
  -6  -1  16   47.70    7.00
   6  -1 -16   52.59    7.40
  -6   1  15   32.70    5.40
   6   1 -15   44.50    6.30
   6   1 -15   27.80    5.00
  -6  -1  15   23.80    4.90
   6  -1 -15   39.50    5.10
   6  -1 -15   32.50    4.30
   6  -1 -15   35.80    6.20
   6   1 -14    5.70    3.10
   6   1 -14   -1.80    2.20
  -6   1  14    1.30    2.40
   6   1 -14    5.00    3.30
  -6  -1  14    3.10    2.80
   6  -1 -14    6.70    2.40
   6  -1 -14    2.80    1.90
   6   1 -13   20.80    4.20
   6   1 -13   32.80    5.00
   6   1 -13   23.20    4.50
  -6   1  13   26.10    4.70
  -6  -1  13   28.40    5.00
   6  -1 -13   22.30    4.00
   6  -1 -13   28.00    5.00
   6  -1 -13   27.10    4.00
   6  -1 -13   27.50    3.90
   6   1 -12   11.20    3.20
   6   1 -12   15.10    4.10
  -6   1  12   14.80    3.60
   6   1 -12    6.90    3.00
  -6  -1  12   11.00    3.40
   6  -1 -12   12.70    3.30
   6  -1 -12    9.70    2.50
   6  -1 -12   10.70    2.50
   6  -1 -12    9.80    2.60
   6   1 -11    1.40    2.10
   6   1 -11   -2.00    1.50
  -6   1  11   -0.40    1.80
  -6   1  11   -1.10    1.70
   6   1 -11   -0.80    1.70
   6   1 -11    1.10    2.00
  -6  -1  11   -0.10    1.80
   6  -1 -11    0.50    1.40
  -6  -1  11    0.70    1.80
   6  -1 -11   -0.30    1.20
   6  -1 -11    1.30    1.90
   6  -1 -11   -0.80    1.40
   6   1 -10  152.98    8.90
   6   1 -10  169.08    9.50
  -6   1  10  152.38    8.90
   6   1 -10  146.69    8.90
  -6  -1  10  156.28    9.50
   6  -1 -10  143.09    7.30
   6  -1 -10  158.68    7.60
   6  -1 -10  150.08    9.20
   6  -1 -10  143.99    8.20
  -6  -1  10  150.68    9.80
   6   1  -9   62.69    5.30
  -6   1   9   60.39    5.10
   6   1  -9   59.49    5.20
  -6   1   9   62.79    5.00
   6   1  -9   55.29    5.00
   6   1  -9   61.79    4.80
  -6  -1   9   62.49    5.50
  -6  -1   9   58.09    4.60
   6  -1  -9   55.89    3.80
   6  -1  -9   65.39    4.70
   6  -1  -9   65.19    5.40
   6  -1  -9   65.99    4.00
  -6   1   8    8.00    2.30
   6   1  -8    6.90    2.30
   6   1  -8    3.30    2.00
   6   1  -8    5.30    1.90
   6   1  -8    9.00    2.50
   6  -1  -8    9.70    2.20
   6  -1  -8    6.80    2.20
  -6  -1   8    8.40    2.40
   6  -1  -8    6.00    1.40
   6  -1  -8    6.30    1.30
  -6  -1   8    6.80    1.90
   6   1  -7   21.80    4.00
   6   1  -7   32.10    3.60
  -6   1   7   31.30    3.20
   6   1  -7   35.40    4.20
  -6   1   7   28.20    3.70
   6   1  -7   31.60    3.30
   6  -1  -7   29.90    2.20
  -6  -1   7   27.30    4.60
   6  -1  -7   33.50    3.20
  -6  -1   7   29.50    3.90
   6  -1  -7   27.80    2.20
  -6  -1   7   31.00    3.20
   6  -1  -7   29.50    3.80
  -6   1   6  145.39    7.50
   6   1  -6  151.38    7.80
  -6   1   6  140.89    7.40
   6   1  -6  141.79    7.50
   6   1  -6  129.79    7.30
  -6  -1   6  132.49    7.60
   6  -1  -6  137.79    5.90
   6  -1  -6  146.79    7.30
  -6  -1   6  135.49    7.60
   6  -1  -6  139.29    7.50
  -6  -1   6  151.08    7.40
   6  -1  -6  140.89    5.80
   6   1  -5  453.25   17.60
   6   1  -5  397.56   17.20
  -6   1   5  433.66   17.20
  -6   1   5  433.96   17.40
   6   1  -5  420.16   17.50
   6  -1  -5  452.75   17.30
  -6  -1   5  447.56   17.70
   6  -1  -5  442.56   15.50
   6  -1  -5  455.45   17.50
  -6  -1   5  442.16   17.80
  -6  -1   5  471.35   17.40
  -6   1   4  158.58    7.30
   6   1  -4  150.18    7.60
   6   1  -4  157.88    7.70
  -6   1   4  162.38    6.20
   6   1  -4  168.28    7.70
  -6   1   4  153.58    7.60
   6  -1  -4  169.68    7.70
  -6  -1   4  157.08    7.40
   6  -1  -4  160.48    6.10
  -6  -1   4  157.08    7.80
  -6  -1   4  152.28    7.80
   6  -1  -4  158.18    7.40
  -6   1   3  841.62   31.00
  -6   1   3  930.41   31.90
   6   1  -3  909.11   32.40
   6   1  -3  879.51   32.30
  -6   1   3  944.21   32.60
   6   1  -3  818.92   33.00
   6  -1  -3  945.01   31.00
   6  -1  -3  894.51   32.30
   6  -1  -3  838.42   31.90
  -6  -1   3 1029.30   33.10
  -6  -1   3  927.01   32.60
  -6   1   2    8.80    1.20
   6   1  -2    7.10    1.50
  -6   1   2    9.50    1.90
  -6   1   2   10.00    1.50
   6   1  -2    7.60    1.60
   6   1  -2    9.30    1.90
  -6  -1   2    9.90    1.60
   6  -1  -2    7.70    1.40
  -6  -1   2   10.30    1.90
  -6  -1   2    9.20    1.80
   6  -1  -2    7.20    1.20
   6   1  -1   28.90    2.50
  -6   1   1   27.30    2.10
   6   1  -1   24.70    2.20
   6   1  -1   25.20    2.20
  -6   1   1   26.50    1.70
  -6   1   1   25.80    2.50
   6   1  -1   28.50    2.20
   6  -1  -1   28.50    2.20
  -6  -1   1   23.10    2.20
   6  -1  -1   28.50    1.90
  -6  -1   1   25.10    2.60
   6  -1  -1   26.60    2.50
  -6  -1   1   26.30    2.10
   6   1   0  429.26   15.80
  -6   1   0  437.96   14.90
  -6   1   0  431.76   16.60
   6   1   0  441.86   16.20
   6   1   0  442.46   16.20
   6   1   0  436.36   17.40
  -6   1   0  447.96   16.20
  -6  -1   0  422.56   15.90
   6  -1   0  429.26   17.30
  -6  -1   0  439.86   16.80
   6  -1   0  429.86   16.20
   6  -1   0  413.46   15.00
   6   1   1   94.29    5.30
  -6   1  -1   95.89    5.10
  -6   1  -1  100.69    5.10
   6   1   1   90.29    4.70
   6   1   1   96.99    4.30
   6  -1   1   86.89    5.00
  -6  -1  -1   92.59    4.40
  -6  -1  -1   97.19    4.80
  -6  -1  -1   89.49    5.20
   6   1   2  472.45   18.70
  -6   1  -2  509.45   18.70
  -6   1  -2  470.05   18.50
   6   1   2  491.05   18.20
   6   1   2  473.35   17.30
  -6  -1  -2  486.85   18.10
  -6  -1  -2  479.45   17.30
   6  -1   2  477.95   19.50
   6  -1   2  484.55   18.70
  -6  -1  -2  517.55   18.90
  -6   1  -3    3.00    1.50
  -6   1  -3    0.70    1.40
  -6   1  -3    4.30    1.50
   6   1   3    1.80    0.80
   6   1   3    0.90    1.10
   6   1   3    3.00    1.70
   6  -1   3    0.90    1.20
   6  -1   3    2.40    0.50
  -6  -1  -3    1.20    1.10
  -6  -1  -3    1.70    1.50
  -6  -1  -3    1.40    0.80
   6  -1   3    1.20    1.40
   6   1   4   32.50    3.40
  -6   1  -4   26.90    2.90
  -6   1  -4   24.80    1.70
  -6   1  -4   25.00    3.30
  -6   1  -4   23.00    3.30
   6   1   4   24.90    2.60
   6  -1   4   28.00    3.10
  -6  -1  -4   23.20    3.30
  -6  -1  -4   25.10    2.00
   6  -1   4   29.50    1.80
  -6  -1  -4   30.90    2.70
  -6  -1  -4   25.00    1.90
  -6   1  -5  265.07   11.90
  -6   1  -5  288.47   12.60
   6   1   5  270.77   12.20
  -6   1  -5  253.17   12.00
   6   1   5  255.17   11.50
  -6   1  -5  263.07   10.20
   6  -1   5  281.57   12.70
  -6  -1  -5  273.27   10.30
  -6  -1  -5  246.98   11.90
   6  -1   5  278.87   10.30
  -6  -1  -5  277.47   11.50
  -6  -1  -5  274.67   10.60
   6   1   6   64.19    5.00
  -6   1  -6   63.39    5.20
  -6   1  -6   67.09    4.90
   6   1   6   66.29    4.60
  -6   1  -6   57.79    4.60
  -6   1  -6   57.59    3.50
  -6  -1  -6   58.99    4.80
  -6  -1  -6   54.19    4.20
  -6  -1  -6   60.69    3.60
  -6  -1  -6   59.69    3.50
   6  -1   6   78.79    5.40
   6  -1   6   65.59    3.60
  -6   1  -7   58.39    4.90
  -6   1  -7   56.99    4.60
   6   1   7   52.39    4.60
   6   1   7   54.69    4.50
  -6   1  -7   51.09    3.50
  -6   1  -7   55.59    4.50
  -6  -1  -7   50.09    3.50
  -6  -1  -7   54.09    4.30
   6  -1   7   59.09    5.20
   6  -1   7   50.99    3.50
  -6  -1  -7   58.39    4.90
  -6  -1  -7   52.09    3.30
  -6   1  -8   86.49    6.70
  -6   1  -8   85.39    6.00
   6   1   8   86.89    6.20
  -6   1  -8   88.59    6.20
   6   1   8   99.29    6.20
  -6   1  -8   83.59    5.00
  -6  -1  -8   87.39    4.80
   6  -1   8   89.29    5.10
   6  -1   8   91.79    7.00
  -6  -1  -8   86.99    5.80
  -6  -1  -8   84.49    5.00
  -6  -1  -8   91.59    6.50
  -6   1  -9  398.86   15.90
  -6   1  -9  380.26   17.30
  -6   1  -9  425.16   18.30
  -6   1  -9  370.46   16.90
   6   1   9  377.76   16.90
  -6  -1  -9  345.47   16.40
   6  -1   9  421.16   17.50
   6  -1   9  371.76   18.10
  -6  -1  -9  407.66   15.80
  -6  -1  -9  380.96   17.30
   6  -1   9  389.06   15.80
  -6  -1  -9  390.96   15.40
   6   1  10  210.78   10.90
  -6   1 -10  202.98   12.40
  -6   1 -10  209.58   11.90
   6   1  10  196.58   11.40
  -6   1 -10  205.48   10.10
  -6   1 -10  194.58   10.80
  -6  -1 -10  196.48    9.30
  -6  -1 -10  199.48   11.20
   6  -1  10  208.98   11.20
   6  -1  10  193.28    9.70
  -6  -1 -10  211.78    9.80
  -6  -1 -10  194.68   10.60
   6  -1  10  221.08   12.20
  -6   1 -11   46.40    4.90
  -6   1 -11   48.00    5.20
  -6   1 -11   48.10    5.30
   6   1  11   48.40    6.10
   6   1  11   46.90    5.00
  -6   1 -11   62.89    4.90
  -6  -1 -11   54.89    4.50
   6  -1  11   48.70    4.50
  -6  -1 -11   63.09    5.90
  -6  -1 -11   46.10    4.90
   6  -1  11   52.69    5.40
  -6  -1 -11   51.49    4.20
  -6   1 -12  258.07   15.00
  -6   1 -12  294.87   13.70
  -6   1 -12  283.17   14.50
   6   1  12  317.27   15.00
  -6   1 -12  287.87   14.90
  -6  -1 -12  277.77   13.90
  -6  -1 -12  304.67   15.30
  -6  -1 -12  305.67   13.50
   6  -1  12  304.77   15.00
   6  -1  12  284.77   13.60
  -6  -1 -12  291.97   14.40
  -6   1 -13  386.66   19.20
  -6   1 -13  378.06   18.00
  -6   1 -13  376.46   17.00
  -6  -1 -13  392.76   18.00
   6  -1  13  367.96   16.90
  -6  -1 -13  367.56   18.30
   6  -1  13  395.26   18.40
  -6  -1 -13  377.26   16.30
  -6  -1 -13  363.36   16.40
  -6   1 -14    1.30    2.00
  -6   1 -14    2.00    2.60
  -6   1 -14    2.70    2.60
  -6  -1 -14    4.50    3.20
   6  -1  14    2.80    2.60
  -6  -1 -14   -0.20    2.10
  -6  -1 -14    5.10    2.70
  -6  -1 -14    1.40    2.30
   6  -1  14    1.70    2.40
  -6   1 -15   98.09    8.90
  -6   1 -15  103.19    7.40
  -6   1 -15  103.09    8.10
  -6  -1 -15   73.69    7.70
  -6  -1 -15   83.39    6.60
  -6  -1 -15   90.99    7.00
  -6  -1 -15  102.49    8.00
   6  -1  15   94.99    8.00
  -6   1 -16    1.20    3.50
  -6   1 -16    2.50    3.20
   6  -1  16    5.50    3.50
  -6  -1 -16   -3.30    1.90
  -6  -1 -16    2.40    3.20
  -6  -1 -16    5.30    3.10
  -6  -1 -16    8.00    2.50
  -6   1 -17   49.99    8.00
  -6   1 -17   47.60    6.20
  -6   1 -17   60.89    7.60
  -6  -1 -17   51.19    5.30
   6  -1  17   49.99    6.70
  -6  -1 -17   54.29    7.40
  -6  -1 -17   39.70    6.80
   6   2 -18  126.09   10.50
   6   2 -18  108.19   10.10
  -6   2  18  123.59    9.90
   6  -2 -18  122.49   12.40
   6  -2 -18  112.69    7.70
  -6  -2  18   92.39    9.90
  -6   2  17    9.70    3.60
   6   2 -17   19.50    4.80
   6   2 -17    8.10    3.90
   6  -2 -17    7.20    4.10
  -6  -2  17   12.90    5.00
   6  -2 -17    6.00    2.60
   6  -2 -17   16.50    4.00
   6   2 -16    4.00    3.40
  -6   2  16    1.00    3.00
   6   2 -16    1.00    2.80
   6  -2 -16    2.10    2.60
   6  -2 -16    5.50    2.40
  -6  -2  16   11.40    4.10
   6  -2 -16    4.70    2.80
   6   2 -15   11.70    4.50
   6   2 -15   12.30    3.70
  -6   2  15   20.30    4.20
  -6  -2  15   13.70    4.00
   6  -2 -15   17.30    3.00
   6  -2 -15   15.10    3.00
   6  -2 -15    7.50    4.00
  -6   2  14  189.38   11.50
   6   2 -14  202.98   12.30
   6   2 -14  193.08   12.30
   6  -2 -14  194.98    9.30
   6  -2 -14  214.88    9.80
   6  -2 -14  190.68   12.30
   6  -2 -14  192.38   10.90
  -6  -2  14  182.08   12.30
   6   2 -13    9.00    3.10
  -6   2  13    9.20    2.80
   6   2 -13    4.20    3.00
   6  -2 -13    7.60    3.20
   6  -2 -13    6.50    1.90
   6  -2 -13    7.90    2.00
   6  -2 -13   13.00    3.00
  -6  -2  13    4.70    2.30
  -6   2  12   69.19    5.80
   6   2 -12   70.49    6.90
   6   2 -12   63.09    6.20
  -6  -2  12   71.79    6.90
   6  -2 -12   78.89    6.50
   6  -2 -12   65.49    4.10
   6  -2 -12   52.29    5.60
   6  -2 -12   66.39    4.30
  -6   2  11  372.16   19.90
   6   2 -11  406.96   18.60
   6   2 -11  403.36   18.80
   6   2 -11  412.16   19.20
  -6   2  11  405.76   17.90
   6  -2 -11  394.56   15.00
   6  -2 -11  375.26   15.20
  -6  -2  11  406.06   18.10
   6  -2 -11  435.26   19.00
  -6  -2  11  413.06   19.40
   6  -2 -11  396.46   17.20
  -6   2  10   22.30    4.00
   6   2 -10   22.30    4.10
   6   2 -10   22.50    4.40
   6   2 -10   18.20    3.90
  -6   2  10   22.30    3.60
   6   2 -10   16.30    3.50
   6  -2 -10   18.80    3.00
   6  -2 -10   19.90    1.80
  -6  -2  10   20.90    3.60
  -6  -2  10   22.70    4.30
   6  -2 -10   17.70    1.90
   6  -2 -10   22.60    4.00
  -6   2   9  257.37   12.90
   6   2  -9  280.67   13.00
   6   2  -9  241.88   12.70
   6   2  -9  232.38   12.70
   6   2  -9  269.07   13.40
  -6   2   9  256.67   12.30
  -6  -2   9  264.17   13.50
  -6  -2   9  234.28   13.10
   6  -2  -9  274.47   13.00
   6  -2  -9  251.67    9.40
   6  -2  -9  246.18    9.30
   6  -2  -9  256.17   11.80
   6   2  -8  284.97   14.00
   6   2  -8  267.77   13.50
   6   2  -8  316.47   14.10
  -6   2   8  273.97   13.30
   6   2  -8  285.77   13.40
  -6   2   8  292.07   13.10
   6  -2  -8  286.57   12.60
   6  -2  -8  279.37   13.40
  -6  -2   8  291.57   13.10
  -6  -2   8  294.77   14.10
   6   2  -7   -0.70    1.20
  -6   2   7    1.40    1.40
   6   2  -7    0.40    1.10
  -6   2   7   -0.80    1.30
   6   2  -7    0.10    1.20
   6   2  -7   -0.20    1.00
   6  -2  -7    2.60    1.70
  -6  -2   7   -0.60    0.80
   6  -2  -7    0.90    1.30
  -6  -2   7    0.10    1.30
  -6  -2   7   -0.50    1.30
   6   2  -6  305.87   13.90
   6   2  -6  303.67   13.70
  -6   2   6  297.17   13.20
  -6   2   6  329.77   13.80
   6   2  -6  296.47   13.90
   6  -2  -6  307.97   13.60
  -6  -2   6  317.57   14.20
  -6  -2   6  313.17   14.40
   6  -2  -6  318.97   13.20
  -6  -2   6  312.07   13.40
   6   2  -5  624.34   26.30
  -6   2   5  684.43   25.80
  -6   2   5  716.03   25.90
   6   2  -5  688.63   26.20
  -6  -2   5  671.33   28.20
   6  -2  -5  706.63   25.70
  -6  -2   5  687.43   25.80
  -6  -2   5  699.43   26.60
   6  -2  -5  677.33   25.80
  -6   2   4  156.28    7.90
   6   2  -4  162.48    8.20
   6   2  -4  164.18    8.60
  -6   2   4  177.58    8.30
   6   2  -4  164.28    8.30
  -6  -2   4  165.68    8.90
  -6  -2   4  166.18    8.60
   6  -2  -4  181.98    8.20
  -6  -2   4  171.98    8.20
   6  -2  -4  166.18    8.00
  -6   2   3   30.30    3.10
   6   2  -3   27.70    3.60
  -6   2   3   24.80    1.50
  -6   2   3   26.00    2.60
   6   2  -3   24.50    3.00
   6   2  -3   26.30    3.20
   6  -2  -3   22.70    2.70
  -6  -2   3   26.90    3.40
   6  -2  -3   25.80    1.60
  -6  -2   3   31.70    3.90
   6  -2  -3   26.00    2.80
  -6  -2   3   23.50    2.50
   6   2  -2 1503.35   49.50
   6   2  -2 1400.56   48.70
  -6   2   2 1358.76   47.10
   6   2  -2 1357.26   48.30
   6   2  -2 1350.76   48.60
  -6   2   2 1355.16   47.80
  -6   2   2 1342.57   48.60
  -6  -2   2 1359.26   49.40
   6  -2  -2 1407.46   47.80
   6  -2  -2 1390.76   48.80
  -6  -2   2 1428.36   48.60
   6  -2  -2 1344.07   47.30
  -6   2   1 1850.61   63.69
  -6   2   1 1872.11   64.99
   6   2  -1 1896.11   64.09
   6   2  -1 1774.62   64.69
  -6   2   1 1995.70   63.69
   6   2  -1 1859.71   64.79
   6   2  -1 2025.50   65.49
   6  -2  -1 1925.41   63.49
   6  -2  -1 1863.81   64.99
  -6  -2   1 1711.93   64.19
  -6  -2   1 1854.31   65.49
   6  -2  -1 1803.72   63.89
   6   2   0  287.17   11.60
   6   2   0  298.97   12.90
  -6   2   0  313.97   11.20
   6   2   0  310.67   12.70
   6   2   0  305.67   12.70
  -6   2   0  323.07   12.90
  -6   2   0  315.87   12.20
   6  -2   0  294.47   12.90
  -6  -2   0  299.17   11.80
   6  -2   0  271.87   11.00
   6  -2   0  318.57   12.40
  -6  -2   0  314.77   13.20
  -6  -2   0  308.27   12.60
  -6   2  -1  236.78   10.20
  -6   2  -1  239.08   10.70
   6   2   1  250.07   10.60
  -6   2  -1  234.38    8.50
   6   2   1  246.28    9.10
  -6   2  -1  234.38    8.60
   6   2   1  220.08   10.40
  -6  -2  -1  229.08   10.30
   6  -2   1  250.27   10.90
   6  -2   1  242.38   10.40
  -6  -2  -1  215.18   10.60
  -6  -2  -1  238.68    9.20
   6   2   2    1.10    0.60
  -6   2  -2    0.60    1.40
   6   2   2    0.60    1.20
  -6   2  -2   -0.10    1.30
   6   2   2    1.30    1.60
  -6   2  -2    1.20    0.40
  -6   2  -2   -0.10    0.40
  -6   2  -2    1.30    1.40
  -6  -2  -2    0.30    0.70
   6  -2   2    0.00    1.30
  -6  -2  -2    0.70    0.90
   6  -2   2    0.30    1.30
  -6  -2  -2   -0.60    1.30
   6   2   3  502.85   17.10
  -6   2  -3  510.85   20.20
  -6   2  -3  485.65   20.10
   6   2   3  504.05   19.70
  -6   2  -3  506.75   20.00
  -6   2  -3  500.05   17.30
   6   2   3  533.75   20.10
  -6   2  -3  484.75   17.20
  -6  -2  -3  485.85   19.50
  -6  -2  -3  509.05   19.90
   6  -2   3  490.75   20.00
  -6   2  -4  146.49    8.00
  -6   2  -4  133.19    7.60
  -6   2  -4  133.19    5.10
  -6   2  -4  122.29    7.30
  -6   2  -4  133.79    5.30
   6   2   4  128.99    7.20
   6   2   4  140.79    7.40
  -6  -2  -4  137.49    7.40
  -6  -2  -4  123.39    7.00
   6  -2   4  129.29    7.70
  -6   2  -5   36.90    3.90
  -6   2  -5   37.50    4.00
   6   2   5   36.80    3.70
   6   2   5   38.80    3.70
  -6   2  -5   37.80    2.40
  -6   2  -5   39.10    4.10
  -6  -2  -5   32.30    4.00
   6  -2   5   40.40    4.00
  -6  -2  -5   37.80    3.70
   6  -2   5   38.40    2.20
  -6   2  -6    7.00    2.40
   6   2   6    6.40    2.10
  -6   2  -6    9.30    2.60
  -6   2  -6   10.20    2.70
  -6   2  -6   10.30    1.50
   6   2   6    9.40    2.30
   6  -2   6   10.30    1.40
  -6  -2  -6    7.30    2.20
  -6  -2  -6    9.10    2.50
   6  -2   6    9.10    2.50
   6   2   7   82.09    5.90
  -6   2  -7   87.89    6.20
   6   2   7   75.09    5.70
  -6   2  -7   75.69    6.00
  -6   2  -7   67.29    4.20
  -6   2  -7   68.99    5.90
  -6  -2  -7   74.19    5.50
   6  -2   7   79.39    4.10
  -6  -2  -7   73.89    3.10
  -6  -2  -7   73.49    3.10
  -6  -2  -7   78.69    5.70
   6  -2   7   80.79    6.20
   6   2   8  215.18   11.30
  -6   2  -8  213.38   11.60
  -6   2  -8  225.18   12.00
  -6   2  -8  229.98    9.70
   6   2   8  228.88   11.60
  -6   2  -8  207.58   11.90
  -6  -2  -8  221.68    8.30
  -6  -2  -8  220.48   11.30
   6  -2   8  216.58   12.20
  -6  -2  -8  221.38   11.30
  -6  -2  -8  215.08    8.10
  -6   2  -9   13.50    3.20
  -6   2  -9   10.90    3.50
   6   2   9    9.00    2.80
  -6   2  -9   14.50    3.30
  -6   2  -9   11.60    2.20
   6   2   9   11.30    3.10
  -6  -2  -9    9.10    1.40
   6  -2   9   10.70    2.00
  -6  -2  -9   11.30    1.50
  -6  -2  -9    7.90    2.80
   6  -2   9    8.60    3.10
  -6  -2  -9   14.30    3.20
   6   2  10  150.38    9.50
  -6   2 -10  156.18   10.40
  -6   2 -10  166.48   10.60
  -6   2 -10  162.18    8.30
  -6   2 -10  168.28   10.20
   6   2  10  158.38    9.80
  -6  -2 -10  161.68    7.10
   6  -2  10  174.48   10.40
  -6  -2 -10  163.08    9.70
  -6  -2 -10  148.79    9.50
  -6  -2 -10  179.78    7.00
   6  -2  10  164.18    8.10
  -6   2 -11   95.59    8.10
  -6   2 -11   89.29    6.10
  -6   2 -11   88.09    7.20
   6   2  11   91.19    8.40
  -6  -2 -11  101.49    7.30
  -6  -2 -11   86.09    7.00
   6  -2  11   88.09    7.20
   6  -2  11   94.69    5.90
  -6  -2 -11  100.89    4.90
  -6  -2 -11   90.89    4.90
  -6   2 -12    0.90    3.00
  -6   2 -12    6.40    2.30
  -6   2 -12    9.80    3.10
  -6  -2 -12    6.60    3.30
  -6  -2 -12    7.10    2.70
   6  -2  12    7.00    3.10
   6  -2  12    4.30    2.00
  -6  -2 -12    5.70    1.60
  -6   2 -13    3.40    2.70
  -6   2 -13    5.00    2.30
  -6   2 -13    6.70    3.80
  -6  -2 -13   12.60    3.90
  -6  -2 -13    3.00    3.00
  -6  -2 -13    5.40    1.80
  -6  -2 -13    7.40    2.00
   6  -2  13    6.80    3.30
  -6   2 -14   16.70    4.60
  -6   2 -14   16.60    3.40
  -6   2 -14   15.80    4.00
  -6  -2 -14   20.50    3.00
  -6  -2 -14   21.90    4.80
  -6  -2 -14   10.40    3.40
   6  -2  14   17.40    3.70
   6  -2  14   18.20    4.60
  -6  -2 -14   20.10    2.70
  -6   2 -15   36.30    6.30
  -6   2 -15   41.50    7.10
  -6   2 -15   38.10    5.40
  -6  -2 -15   32.40    5.40
  -6  -2 -15   32.80    5.50
   6  -2  15   34.20    5.80
  -6  -2 -15   28.30    3.70
  -6   2 -16   27.90    5.70
  -6   2 -16   33.10    6.90
  -6   2 -16   38.10    5.40
  -6  -2 -16   39.20    4.40
  -6  -2 -16   47.10    7.00
  -6  -2 -16   44.80    4.50
   6  -2  16   29.70    6.20
  -6  -2 -16   35.70    6.10
  -6   2 -17    4.20    3.70
  -6   2 -17    8.80    3.30
  -6   2 -17   -5.00    3.40
  -6  -2 -17    3.90    2.70
  -6  -2 -17    7.80    3.90
  -6  -2 -17   -0.50    3.40
   6  -3 -18    6.90    4.20
   6   3 -17   20.90    5.40
   6   3 -17   10.10    4.80
  -6  -3  17    7.20    4.90
   6  -3 -17    9.10    4.60
   6  -3 -17    6.20    2.00
  -6   3  16   58.49    7.10
   6   3 -16   58.69    8.80
   6   3 -16   56.49    8.20
  -6  -3  16   56.79    7.60
   6  -3 -16   51.99    3.70
   6  -3 -16   53.69    7.70
   6   3 -15  228.98   14.80
   6   3 -15  239.18   14.30
  -6   3  15  211.98   12.40
   6  -3 -15  221.98    9.60
   6  -3 -15  219.18    9.20
   6  -3 -15  242.98   14.40
  -6  -3  15  230.58   14.80
   6   3 -14   28.40    5.50
  -6   3  14   52.29    5.40
   6   3 -14   54.19    7.90
   6  -3 -14   47.40    2.90
  -6  -3  14   43.50    7.20
   6  -3 -14   56.09    7.10
   6  -3 -14   41.30    3.00
   6  -3 -14   51.79    4.90
  -6   3  13   68.79    6.20
   6   3 -13   62.29    7.60
   6   3 -13   59.69    7.80
   6  -3 -13   63.29    5.60
   6  -3 -13   71.59    3.50
   6  -3 -13   69.89    3.30
   6  -3 -13   62.39    6.60
  -6  -3  13   68.79    8.80
  -6   3  12   67.79    6.00
   6   3 -12   69.79    6.70
   6   3 -12   54.69    7.50
  -6  -3  12   70.49    9.50
   6  -3 -12   56.29    5.20
   6  -3 -12   74.69    6.90
  -6   3  11  157.28    8.90
   6   3 -11  136.49    9.20
   6   3 -11  140.79   10.20
   6  -3 -11  140.39    9.50
  -6  -3  11  135.49   10.00
   6  -3 -11  127.59    7.90
   6   3 -10  547.65   25.20
   6   3 -10  611.84   24.70
  -6   3  10  557.44   23.20
   6  -3 -10  547.85   22.50
   6  -3 -10  572.34   24.40
  -6  -3  10  575.04   25.30
  -6   3   9  503.55   21.90
   6   3  -9  526.65   22.60
  -6   3   9  521.85   21.10
   6   3  -9  521.15   22.00
   6   3  -9  501.55   22.50
   6   3  -9  525.65   23.20
   6  -3  -9  508.15   21.90
  -6  -3   9  514.25   21.40
  -6  -3   9  477.55   22.40
   6  -3  -9  490.15   20.40
  -6   3   8   85.69    5.80
   6   3  -8   86.49    7.20
   6   3  -8   93.79    7.10
   6   3  -8   76.29    6.20
  -6   3   8   80.09    7.20
   6   3  -8   80.79    6.30
   6  -3  -8   71.89    5.30
  -6  -3   8   75.79    6.70
  -6  -3   8   82.09    5.90
   6  -3  -8   80.79    6.30
   6   3  -7   55.89    5.20
   6   3  -7   59.29    5.80
   6   3  -7   52.59    4.90
   6   3  -7   60.69    5.60
  -6   3   7   56.49    4.90
  -6   3   7   55.19    4.70
  -6  -3   7   49.80    5.50
  -6  -3   7   66.19    5.80
   6  -3  -7   66.29    4.60
   6  -3  -7   54.79    4.90
  -6  -3   7   58.09    4.80
   6   3  -6  124.99    7.60
  -6   3   6  139.29    7.90
  -6   3   6  138.29    7.60
   6   3  -6  125.19    8.40
   6   3  -6  131.99    8.10
  -6  -3   6  148.19    9.00
  -6  -3   6  135.29    8.40
   6  -3  -6  126.99    7.10
  -6  -3   6  131.69    7.60
   6  -3  -6  134.79    7.90
  -6   3   5   12.70    2.70
   6   3  -5   13.90    2.80
   6   3  -5   10.50    2.50
   6   3  -5   13.50    2.80
   6  -3  -5   14.50    2.70
  -6  -3   5   10.30    3.10
  -6  -3   5   11.90    2.60
  -6  -3   5    9.90    2.60
   6   3  -4  114.09    6.80
   6   3  -4  116.09    6.80
  -6   3   4  119.29    4.30
  -6   3   4  120.59    6.70
   6   3  -4  102.89    6.70
   6   3  -4  126.39    7.50
  -6  -3   4  104.99    7.50
  -6  -3   4  115.59    7.20
   6  -3  -4  116.59    6.50
   6  -3  -4  108.99    6.50
   6   3  -3  599.94   23.40
   6   3  -3  618.74   23.70
  -6   3   3  582.24   21.30
   6   3  -3  623.14   23.80
  -6   3   3  631.04   23.10
  -6   3   3  587.94   21.30
   6   3  -3  607.54   24.30
   6  -3  -3  602.84   22.80
  -6  -3   3  602.74   23.60
  -6  -3   3  642.24   25.00
   6  -3  -3  579.34   23.40
  -6   3   2    7.00    1.70
  -6   3   2    7.90    2.40
   6   3  -2    7.50    2.00
  -6   3   2    6.70    1.30
   6   3  -2    5.90    2.10
   6   3  -2    5.60    2.00
  -6   3   2    6.70    1.50
   6   3  -2    8.90    1.90
   6  -3  -2    7.40    1.70
  -6  -3   2    7.70    2.00
  -6  -3   2    6.40    2.20
   6  -3  -2    6.50    2.10
   6   3  -1    3.90    1.70
  -6   3   1    4.60    1.50
   6   3  -1    5.30    1.50
  -6   3   1    5.50    1.80
   6   3  -1    4.20    1.80
  -6   3   1    4.00    1.30
  -6   3   1    4.90    1.30
   6   3  -1    6.50    2.10
  -6  -3   1    6.60    2.40
  -6  -3   1    3.00    1.30
   6  -3  -1    1.70    1.20
   6  -3  -1    4.00    1.90
   6   3   0  143.19    7.70
  -6   3   0  145.79    7.90
   6   3   0  137.69    6.50
  -6   3   0  146.59    7.20
   6   3   0  146.39    8.00
   6   3   0  136.29    7.70
  -6   3   0  147.79    6.60
  -6  -3   0  139.79    7.60
   6  -3   0  149.69    6.40
  -6  -3   0  133.39    6.60
  -6  -3   0  136.99    8.10
   6  -3   0  135.29    7.80
  -6   3  -1   26.50    2.90
   6   3   1   33.10    2.30
  -6   3  -1   38.70    3.80
  -6   3  -1   33.20    2.30
  -6   3  -1   32.10    2.40
   6   3   1   33.00    4.10
  -6   3  -1   42.10    3.80
   6   3   1   32.90    3.50
  -6  -3  -1   32.50    2.40
   6  -3   1   37.40    3.70
   6  -3   1   32.40    3.40
  -6  -3  -1   27.20    3.60
  -6  -3  -1   29.40    4.00
  -6   3  -2  544.95   21.80
  -6   3  -2  525.65   22.00
  -6   3  -2  547.25   21.40
  -6   3  -2  555.14   19.30
   6   3   2  561.14   18.90
  -6   3  -2  538.65   19.40
   6   3   2  536.05   21.70
   6   3   2  497.75   21.20
  -6  -3  -2  533.45   18.90
  -6  -3  -2  519.45   21.70
  -6  -3  -2  543.45   21.50
   6  -3   2  537.35   21.50
   6   3   3  498.15   20.80
  -6   3  -3  512.55   21.40
  -6   3  -3  487.95   18.30
  -6   3  -3  510.85   18.30
   6   3   3  501.05   20.60
  -6   3  -3  506.25   21.00
  -6  -3  -3  543.55   20.90
  -6  -3  -3  513.55   20.90
   6  -3   3  511.55   21.00
  -6   3  -4   24.90    2.10
  -6   3  -4   36.20    4.60
   6   3   4   30.00    4.10
   6   3   4   34.90    3.70
  -6   3  -4   31.10    2.20
  -6   3  -4   33.00    4.30
  -6   3  -4   21.70    3.90
   6  -3   4   27.40    4.10
  -6  -3  -4   31.70    3.30
  -6  -3  -4   30.00    4.10
   6   3   5   64.79    5.20
  -6   3  -5   66.69    3.60
  -6   3  -5   68.09    5.80
  -6   3  -5   71.99    5.80
  -6   3  -5   71.69    5.80
  -6   3  -5   62.29    3.60
   6  -3   5   73.59    5.90
  -6  -3  -5   71.69    5.50
  -6  -3  -5   68.69    5.40
   6   3   6   19.50    3.40
  -6   3  -6   30.70    2.50
  -6   3  -6   28.60    2.20
  -6   3  -6   28.80    4.30
  -6   3  -6   24.50    3.90
  -6   3  -6   25.40    4.20
   6   3   6   21.20    3.60
   6  -3   6   24.20    4.80
  -6  -3  -6   25.80    3.80
  -6  -3  -6   24.00    3.70
  -6   3  -7  204.48   11.60
  -6   3  -7  205.58   11.70
  -6   3  -7  221.88    9.30
   6   3   7  205.58   11.40
  -6   3  -7  186.18   11.40
   6   3   7  212.78   11.10
  -6  -3  -7  208.98   11.10
  -6  -3  -7  219.48   11.20
   6  -3   7  209.58    8.80
   6  -3   7  210.88   12.00
  -6   3  -8  110.99    8.30
  -6   3  -8  121.29    8.50
   6   3   8  115.09    9.20
   6   3   8  123.79    7.90
  -6   3  -8  125.69    6.40
   6  -3   8  110.19    5.80
  -6  -3  -8  123.09    7.90
  -6  -3  -8  108.99    7.60
   6   3   9  432.96   19.60
  -6   3  -9  450.95   17.70
  -6   3  -9  409.26   20.20
  -6   3  -9  458.25   21.00
  -6  -3  -9  433.56   19.30
  -6  -3  -9  487.85   20.30
   6  -3   9  427.66   17.10
  -6   3 -10   44.90    6.40
  -6   3 -10   41.20    4.00
  -6   3 -10   53.49    7.00
   6   3  10   46.80    5.00
  -6  -3 -10   45.50    5.60
   6  -3  10   46.30    3.80
  -6  -3 -10   44.00    5.80
  -6   3 -11   56.09    7.40
  -6   3 -11   44.60    6.50
  -6   3 -11   52.79    4.60
  -6  -3 -11   48.50    5.20
   6  -3  11   50.49    4.30
  -6   3 -12    6.80    2.60
  -6   3 -12    5.40    2.70
  -6   3 -12    1.80    1.90
  -6  -3 -12    3.20    2.30
  -6  -3 -12    2.50    2.40
   6  -3  12    4.00    2.00
  -6   3 -13   68.89    5.90
  -6   3 -13   62.69    8.10
  -6   3 -13   68.19    8.70
  -6  -3 -13   69.29    6.80
  -6  -3 -13   73.49    6.80
  -6   3 -14   75.09    7.60
  -6   3 -14   58.69    8.00
  -6   3 -14   70.29    5.80
  -6  -3 -14   66.99    7.10
   6  -3  14   61.09    5.60
  -6  -3 -14   61.19    6.60
  -6   3 -15   39.10    7.20
  -6   3 -15   46.40    5.70
  -6   3 -15   53.89    7.80
  -6  -3 -15   54.59    7.70
  -6  -3 -15   56.59    6.30
  -6   3 -16   74.19   10.00
  -6   3 -16   87.19    8.70
  -6   3 -16   83.89    7.00
  -6  -3 -16   86.89    8.40
  -6  -3 -16   78.09    7.50
   6   4 -16    7.80    4.50
  -6   4  16    6.60    3.20
   6  -4 -16    3.10    4.30
  -6  -4  16    7.40    4.10
   6   4 -15    0.50    3.70
  -6   4  15    1.80    2.70
   6   4 -15   -0.50    3.10
   6  -4 -15   -2.20    2.90
  -6  -4  15   -4.20    3.10
   6   4 -14    2.60    3.00
   6   4 -14    2.70    3.50
  -6   4  14    6.40    2.60
   6  -4 -14   -0.60    2.70
   6  -4 -14    1.40    2.90
  -6  -4  14    6.40    4.10
   6   4 -13   21.20    5.80
  -6   4  13   20.80    3.70
   6   4 -13   25.00    5.10
  -6  -4  13   16.20    4.60
   6  -4 -13   21.70    4.10
   6  -4 -13   20.40    5.10
  -6   4  12    3.00    2.30
   6   4 -12    1.80    2.20
   6   4 -12   -3.70    2.30
   6  -4 -12    0.20    2.20
   6  -4 -12   -0.80    2.10
  -6  -4  12    4.90    3.10
  -6   4  11   30.60    4.40
   6   4 -11   37.00    5.50
   6   4 -11   21.80    5.00
   6  -4 -11   37.10    5.60
   6  -4 -11   34.30    5.10
  -6  -4  11   34.70    5.70
   6   4 -10    1.20    2.50
   6   4 -10   -2.70    1.90
  -6   4  10    1.80    2.00
  -6  -4  10   -1.20    2.50
   6  -4 -10    3.00    2.10
   6  -4 -10   -2.90    1.70
   6   4  -9    1.10    1.80
  -6   4   9   -0.50    1.80
   6   4  -9   -0.80    2.10
  -6  -4   9   -1.40    2.30
   6  -4  -9   -0.60    1.50
   6  -4  -9   -0.30    1.90
   6   4  -8  262.67   14.80
   6   4  -8  261.47   13.40
  -6   4   8  246.18   14.70
  -6   4   8  249.48   12.20
   6  -4  -8  255.37   12.10
  -6  -4   8  256.47   14.10
   6  -4  -8  244.98   13.00
   6   4  -7   25.10    4.20
   6   4  -7   31.80    5.50
  -6   4   7   25.80    4.00
   6   4  -7   26.30    4.40
  -6   4   7   30.40    4.60
  -6  -4   7   23.20    4.70
   6  -4  -7   27.00    3.80
   6  -4  -7   25.90    4.20
  -6  -4   7   18.40    4.20
   6   4  -6   21.70    3.90
  -6   4   6   23.70    3.60
   6   4  -6   22.40    3.60
  -6   4   6   29.80    5.10
   6   4  -6   29.40    4.40
  -6  -4   6   23.80    4.70
   6  -4  -6   28.00    4.20
  -6  -4   6   23.80    4.30
   6  -4  -6   30.50    4.00
   6   4  -5   58.99    5.60
  -6   4   5   54.89    2.60
  -6   4   5   57.09    2.40
   6   4  -5   51.39    4.80
  -6   4   5   47.60    4.80
   6   4  -5   49.90    5.00
  -6   4   5   58.89    4.90
   6   4  -5   50.69    4.80
   6  -4  -5   60.39    5.10
  -6  -4   5   55.79    5.30
   6  -4  -5   58.49    4.80
  -6  -4   5   50.19    6.60
   6   4  -4  343.07   16.00
  -6   4   4  348.27   15.70
  -6   4   4  356.86   13.40
   6   4  -4  369.96   16.20
   6   4  -4  344.97   16.00
   6   4  -4  352.76   16.80
  -6   4   4  351.46   13.20
  -6   4   4  354.16   15.50
  -6  -4   4  373.46   16.40
   6  -4  -4  386.16   15.70
   6  -4  -4  352.36   15.70
  -6  -4   4  368.36   17.60
  -6   4   3  125.99    7.40
   6   4  -3  119.79    7.30
   6   4  -3  122.79    7.60
  -6   4   3  117.29    5.80
   6   4  -3  115.49    7.50
   6   4  -3  108.89    7.50
  -6   4   3  129.39    5.90
  -6   4   3  111.09    6.80
   6  -4  -3  108.19    7.10
  -6  -4   3  122.69    8.60
  -6  -4   3  127.09    7.60
   6  -4  -3  123.19    7.00
  -6   4   2   62.19    5.10
   6   4  -2   66.79    5.20
   6   4  -2   64.09    5.20
  -6   4   2   59.29    4.10
  -6   4   2   70.49    4.90
   6   4  -2   58.99    4.80
  -6   4   2   57.99    4.00
   6   4  -2   59.39    5.40
  -6  -4   2   63.49    4.80
   6  -4  -2   67.09    5.30
  -6  -4   2   61.29    5.80
   6  -4  -2   64.09    4.50
  -6   4   1   -0.10    1.30
   6   4  -1    2.20    1.50
   6   4  -1   -2.50    1.40
   6   4  -1    1.00    1.70
  -6   4   1    0.40    1.10
  -6   4   1   -0.60    1.10
  -6   4   1   -1.20    1.50
  -6   4   1   -0.10    1.60
   6   4  -1    0.60    1.20
   6  -4  -1    0.20    1.10
   6  -4  -1   -0.80    1.50
  -6  -4   1   -0.40    2.00
  -6  -4   1   -0.90    1.20
  -6   4   0   21.20    3.60
  -6   4   0   24.90    4.10
  -6   4   0   23.90    3.10
  -6   4   0   27.70    3.50
  -6   4   0   30.10    3.70
   6   4   0   24.40    3.90
   6   4   0   20.40    3.40
   6   4   0   23.90    3.00
  -6  -4   0   21.10    2.80
   6  -4   0   30.70    2.80
  -6  -4   0   22.80    4.10
  -6   4  -1   -0.70    1.60
   6   4   1    1.10    1.00
   6   4   1    0.10    1.50
  -6   4  -1    2.30    1.40
  -6   4  -1    3.20    1.80
  -6   4  -1    3.10    1.20
  -6   4  -1    1.20    1.30
   6   4   1   -1.00    1.00
  -6   4  -1    0.60    1.60
  -6  -4  -1   -0.20    1.50
  -6  -4  -1    1.80    2.00
  -6  -4  -1    1.10    1.00
   6   4   2    3.00    2.00
  -6   4  -2    1.50    1.70
  -6   4  -2    6.70    2.30
   6   4   2    5.10    1.10
   6   4   2    4.60    1.20
   6   4   2    4.10    2.20
  -6   4  -2    5.00    1.50
  -6   4  -2    4.70    1.70
  -6   4  -2    4.10    1.50
  -6   4  -2    5.80    2.50
  -6  -4  -2    6.20    2.20
  -6  -4  -2    2.20    2.00
  -6   4  -3  215.58   11.50
   6   4   3  223.88    8.60
  -6   4  -3  214.98   11.70
  -6   4  -3  222.08    9.50
   6   4   3  210.68   11.60
  -6   4  -3  255.47   12.20
   6   4   3  230.58   12.60
  -6   4  -3  221.58    9.70
   6   4   3  223.58    8.00
  -6   4  -3  232.48   12.30
  -6  -4  -3  215.48   11.50
  -6  -4  -3  221.38   11.80
  -6   4  -4    1.70    1.20
  -6   4  -4    1.60    2.10
  -6   4  -4    0.20    1.50
  -6   4  -4   -0.30    1.10
   6   4   4    2.90    2.10
  -6   4  -4   -3.10    1.40
  -6   4  -4    0.10    1.90
   6  -4   4   -2.50    1.80
  -6  -4  -4    1.40    1.50
  -6  -4  -4   -0.70    1.70
  -6   4  -5  192.68    8.50
   6   4   5  174.08   10.10
  -6   4  -5  179.48   11.00
  -6   4  -5  177.88    8.40
  -6   4  -5  196.58   11.20
  -6   4  -5  197.78   11.20
  -6  -4  -5  192.88   10.70
   6  -4   5  198.58   11.40
  -6  -4  -5  191.18   10.70
   6   4   6  103.89    7.40
  -6   4  -6   92.29    7.50
  -6   4  -6  107.79    8.00
  -6   4  -6   91.39    5.30
  -6   4  -6   88.49    5.00
   6  -4   6   95.39    7.70
  -6  -4  -6   95.29    7.00
  -6  -4  -6   90.59    7.10
  -6   4  -7   12.60    2.10
   6   4   7    8.70    2.60
  -6   4  -7   20.50    4.10
  -6   4  -7   18.00    4.00
  -6   4  -7   18.80    2.70
  -6  -4  -7   12.70    3.10
  -6  -4  -7   13.60    3.30
  -6   4  -8    0.60    1.50
   6   4   8   -1.00    2.00
  -6   4  -8    0.70    2.40
  -6   4  -8    0.30    1.10
  -6  -4  -8    1.80    1.90
  -6   4  -9   11.90    2.20
  -6   4  -9    4.50    2.80
  -6   4  -9    9.60    2.60
  -6   4  -9    6.10    3.30
  -6  -4  -9    8.10    3.10
  -6  -4  -9   13.90    3.50
  -6   4 -10   35.90    3.90
  -6   4 -10   34.80    3.40
  -6   4 -10   39.30    6.60
  -6   4 -10   39.00    6.10
  -6  -4 -10   42.50    5.50
  -6  -4 -10   44.40    6.00
  -6   4 -11  121.99    7.40
  -6   4 -11  125.19    9.70
  -6   4 -11  106.19    9.50
   6  -4  11  129.69    7.00
  -6  -4 -11  116.69    9.10
  -6  -4 -11  115.19    8.60
  -6   4 -12   66.19    5.30
  -6   4 -12   61.69    8.10
  -6   4 -12   67.89    8.70
   6  -4  12   57.39    4.80
  -6  -4 -12   61.79    6.00
  -6  -4 -12   52.79    7.20
  -6   4 -13   19.60    3.60
  -6   4 -13   19.70    5.00
  -6   4 -13   20.70    6.30
  -6  -4 -13   21.10    4.50
   6  -4  13   18.50    3.50
  -6  -4 -13   17.30    4.70
  -6   4 -14    4.20    4.30
  -6   4 -14    0.00    2.20
  -6  -4 -14    3.40    2.70
   6  -4  14    0.10    3.30
  -6  -4 -14    0.30    2.70
   6   5 -14   65.59   10.10
   6   5 -14   60.59    8.70
  -6   5  14   57.39    5.70
   6  -5 -14   67.99   10.30
  -6  -5  14   60.69   10.40
  -6   5  13    2.30    2.20
   6   5 -13    2.60    3.80
   6   5 -13    1.30    3.20
   6  -5 -13    5.40    3.50
   6  -5 -13    1.30    3.10
  -6  -5  13   -5.10    3.30
  -6   5  12    9.60    3.10
   6   5 -12   17.20    4.50
   6   5 -12   11.90    4.80
   6  -5 -12   19.60    4.30
  -6  -5  12   21.20    5.10
   6  -5 -12   17.50    3.60
  -6   5  11   -0.60    1.80
   6   5 -11   -0.90    2.60
   6   5 -11   -1.70    3.20
   6  -5 -11   -1.10    2.40
  -6  -5  11   -2.40    2.40
   6  -5 -11   -0.10    2.10
  -6   5  10   35.80    5.00
   6   5 -10   40.70    6.10
   6   5 -10   45.80    7.00
   6  -5 -10   46.10    4.90
   6  -5 -10   48.40    6.60
  -6  -5  10   42.20    7.20
  -6   5   9  250.57   12.40
   6   5  -9  238.08   15.00
   6   5  -9  252.27   13.90
   6  -5  -9  243.78   13.70
   6  -5  -9  242.08   12.40
  -6  -5   9  237.38   14.40
  -6   5   8   79.59    6.00
   6   5  -8   72.49    6.70
   6   5  -8   75.99    7.60
  -6  -5   8   71.89    9.60
   6  -5  -8   70.99    6.50
   6  -5  -8   66.89    5.90
   6   5  -7   72.49    7.70
  -6   5   7   91.79    6.30
   6   5  -7   81.19    8.00
   6  -5  -7   67.19    6.20
  -6  -5   7   87.09    7.40
   6  -5  -7   78.49    6.20
  -6   5   6    0.80    0.50
   6   5  -6    2.60    2.20
  -6   5   6    1.00    2.00
   6  -5  -6    8.90    2.60
   6  -5  -6    1.80    1.90
  -6  -5   6   -0.10    1.80
  -6   5   5   20.50    3.80
  -6   5   5   21.20    1.90
   6   5  -5   14.80    3.40
  -6   5   5   18.10    2.00
  -6   5   5   22.60    3.80
   6   5  -5   16.20    3.40
   6  -5  -5   22.30    3.80
  -6  -5   5   23.50    4.20
  -6  -5   5   21.70    4.80
   6  -5  -5   21.00    3.80
  -6   5   4  268.07   12.80
  -6   5   4  271.77   13.40
   6   5  -4  234.08   13.00
  -6   5   4  259.87   11.00
   6   5  -4  272.47   13.70
  -6   5   4  247.38   13.10
  -6   5   4  260.67   10.70
  -6  -5   4  281.07   13.60
   6  -5  -4  261.37   13.30
   6  -5  -4  263.57   12.80
  -6  -5   4  258.97   15.00
  -6   5   3  173.88    9.80
  -6   5   3  171.38   11.10
  -6   5   3  178.48    8.40
   6   5  -3  176.48   10.10
   6   5  -3  187.28   10.60
  -6   5   3  177.38    8.70
  -6   5   3  181.48   10.40
   6  -5  -3  184.68    9.70
  -6  -5   3  200.08   10.50
  -6  -5   3  183.48   11.70
  -6   5   2  142.99    8.50
  -6   5   2  139.59    8.60
   6   5  -2  140.99    9.10
   6   5  -2  136.59    8.20
  -6   5   2  143.59    7.80
  -6   5   2  139.09    7.50
  -6   5   2  140.49    8.90
  -6  -5   2  121.39    9.40
   6  -5  -2  141.89    8.10
  -6  -5   2  158.88    8.60
  -6   5   1    0.40    1.90
  -6   5   1    3.70    2.20
  -6   5   1    5.40    2.10
  -6   5   1    0.60    2.00
  -6   5   1    1.90    2.10
   6   5  -1    3.40    1.80
   6   5  -1    8.70    3.00
  -6  -5   1   -0.20    2.40
  -6  -5   1    4.30    1.70
   6  -5  -1    5.70    1.90
   6   5   0  309.27   13.10
   6   5   0  306.17   15.10
  -6   5   0  304.57   13.30
  -6   5   0  283.77   13.40
  -6   5   0  306.57   14.80
  -6   5   0  303.77   14.10
   6   5   0  298.47   13.10
  -6   5   0  311.37   14.00
   6  -5   0  296.87   13.10
  -6  -5   0  287.47   15.60
   6   5   1  230.28   10.60
   6   5   1  250.37   10.60
   6   5   1  239.48   12.90
  -6   5  -1  254.17   13.00
  -6   5  -1  233.68   12.30
  -6   5  -1  254.07   12.50
  -6   5  -1  255.57   11.60
  -6   5  -1  242.38   11.10
  -6  -5  -1  239.38   12.80
  -6  -5  -1  236.58   13.30
  -6   5  -2   21.90    3.10
  -6   5  -2   13.50    2.60
  -6   5  -2   11.30    3.50
  -6   5  -2   17.00    3.60
   6   5   2   16.90    2.20
   6   5   2   17.70    2.20
  -6  -5  -2   12.40    3.20
  -6  -5  -2   18.50    4.20
   6   5   3   62.59    3.10
  -6   5  -3   60.19    6.00
  -6   5  -3   52.49    5.60
  -6   5  -3   59.69    4.50
  -6   5  -3   57.49    5.70
  -6   5  -3   57.79    4.80
   6   5   3   60.19    3.00
  -6  -5  -3   69.59    6.40
  -6  -5  -3   61.69    6.00
  -6   5  -4   30.60    5.00
  -6   5  -4   35.30    5.90
  -6   5  -4   40.00    5.80
  -6   5  -4   39.20    3.70
  -6  -5  -4   42.00    5.80
  -6  -5  -4   41.70    5.70
  -6   5  -5  183.48    8.90
  -6   5  -5  176.68   11.30
  -6   5  -5  175.18   11.10
  -6  -5  -5  169.48   10.90
  -6  -5  -5  190.18   11.20
  -6   5  -6   22.90    3.10
  -6   5  -6   16.10    3.40
  -6   5  -6   17.70    4.10
  -6   5  -6   10.80    3.70
  -6  -5  -6   19.80    4.20
  -6  -5  -6   15.30    4.20
  -6   5  -7    9.70    3.30
  -6   5  -7    5.10    3.50
  -6   5  -7    6.10    2.10
  -6   5  -7    6.60    2.20
  -6  -5  -7    7.50    3.20
  -6  -5  -7    5.70    2.60
  -6   5  -8   28.30    3.70
  -6   5  -8   30.50    5.40
  -6   5  -8   28.30    3.60
  -6   5  -8   43.40    6.50
  -6  -5  -8   34.50    5.40
  -6  -5  -8   28.90    5.10
  -6   5  -9   -0.50    1.70
  -6   5  -9    3.80    1.80
  -6   5  -9   -1.10    1.90
  -6   5  -9   -2.40    1.70
  -6  -5  -9    0.10    2.50
  -6  -5  -9    2.50    2.50
  -6   5 -10   37.20    4.00
  -6   5 -10   46.80    4.50
  -6   5 -10   44.40    7.30
  -6   5 -10   42.60    7.00
  -6  -5 -10   40.30    6.00
  -6  -5 -10   45.10    6.50
  -6   5 -11    1.40    2.50
  -6   5 -11    5.00    4.20
  -6   5 -11    2.10    4.40
  -6  -5 -11    0.10    2.60
  -6  -5 -11   -1.10    2.80
  -6   5 -12   10.30    4.90
  -6   5 -12    5.10    2.90
  -6  -5 -12   10.70    3.80
  -6   5 -13   -2.30    3.80
  -6   5 -13    9.00    3.00
  -6   5 -13    2.80    4.70
  -6  -5 -13    0.90    3.40
  -6  -5 -13   -3.30    2.80
   6   6 -11   48.70    8.70
  -6   6  11   57.89    5.50
   6   6 -11   52.29    7.60
   6  -6 -11   42.30    7.00
  -6  -6  11   54.29    8.30
   6   6 -10    4.70    3.60
   6   6 -10    0.90    2.90
  -6   6  10    4.70    2.40
  -6  -6  10   -3.40    2.40
   6  -6 -10    2.10    3.10
   6   6  -9   17.70    5.30
   6   6  -9   16.00    4.30
  -6   6   9   24.10    4.00
   6  -6  -9   22.50    4.80
  -6  -6   9   14.80    4.50
   6   6  -8  209.28   14.50
   6   6  -8  188.58   12.50
  -6   6   8  206.58   11.30
   6  -6  -8  212.98   12.60
  -6  -6   8  219.18   13.80
   6   6  -7   31.90    6.70
   6   6  -7   32.70    5.60
  -6   6   7   27.00    4.40
   6  -6  -7   27.50    5.40
  -6  -6   7   42.20    6.30
   6   6  -6    3.40    3.00
  -6   6   6    3.50    2.20
   6   6  -6    9.10    4.10
  -6   6   6    2.20    1.10
  -6   6   6    1.50    1.10
   6  -6  -6    8.00    2.60
  -6  -6   6    3.90    3.00
   6   6  -5    9.40    3.80
  -6   6   5    9.90    2.10
  -6   6   5   12.10    3.10
   6   6  -5    9.90    3.40
   6  -6  -5   22.30    4.40
  -6  -6   5   15.00    4.20
  -6  -6   5    4.60    3.70
  -6   6   4    6.20    2.70
  -6   6   4   -1.50    1.70
  -6   6   4    3.80    1.40
   6   6  -4    0.90    2.20
  -6  -6   4    2.80    2.60
   6  -6  -4    3.00    2.40
  -6  -6   4    4.00    2.80
  -6   6   3    1.70    1.60
   6   6  -3   -0.90    2.40
   6   6  -3    3.40    2.10
  -6   6   3    2.90    2.40
  -6   6   3    2.50    2.20
   6  -6  -3    3.70    2.00
  -6  -6   3    1.20    2.70
  -6  -6   3    4.40    2.40
   6   6  -2   -5.00    1.70
   6   6  -2   -3.30    2.20
   6   6  -2    0.70    2.50
  -6   6   2    1.10    1.70
  -6   6   2   -0.70    1.70
  -6   6   2    0.60    2.10
   6  -6  -2    0.40    1.60
  -6  -6   2   -0.60    2.80
  -6   6   1    6.80    2.00
  -6   6   1    4.60    2.60
  -6   6   1    5.00    2.30
  -6   6   1    1.90    2.60
  -6   6   1    6.60    2.70
   6   6  -1    5.20    2.40
   6   6  -1    5.30    2.40
   6   6  -1    3.00    2.30
   6  -6  -1    5.10    2.10
  -6  -6   1    4.10    3.20
  -6   6   0   70.49    5.60
   6   6   0   72.19    5.30
   6   6   0   70.29    5.20
  -6   6   0   69.99    6.00
   6   6   0   68.09    6.60
  -6   6   0   76.79    6.10
  -6   6   0   61.99    5.90
  -6  -6   0   70.09    8.60
  -6   6  -1   67.49    6.00
   6   6   1   61.49    4.50
  -6   6  -1   55.59    5.10
  -6   6  -1   68.39    6.40
  -6   6  -1   69.09    6.20
  -6   6  -1   58.19    5.60
   6   6   1   63.29    6.40
   6   6   1   58.49    4.60
  -6   6  -2   36.80    5.70
   6   6   2   46.30    6.40
  -6   6  -2   51.59    5.00
   6   6   2   52.19    3.80
   6   6   2   47.20    3.50
  -6   6  -2   39.80    4.80
  -6   6  -2   50.59    6.40
  -6  -6  -2   45.70    6.30
  -6   6  -3    0.80    2.20
   6   6   3    4.00    1.20
  -6   6  -3   10.10    3.40
  -6   6  -3    2.20    3.00
  -6   6  -3    5.10    2.20
   6   6   3    7.40    1.30
  -6  -6  -3    5.30    2.70
  -6   6  -4   55.29    7.00
  -6   6  -4   38.20    6.20
  -6   6  -4   42.20    4.20
  -6  -6  -4   31.50    5.40
  -6  -6  -4   64.79    8.70
  -6   6  -5   63.79    5.40
  -6   6  -5   75.99    7.40
  -6   6  -5   73.59    7.30
  -6  -6  -5   61.29    7.70
  -6   6  -6   14.20    3.00
  -6   6  -6   25.50    5.70
  -6   6  -6   13.30    4.30
  -6  -6  -6   27.00    5.20
  -6   6  -7   16.70    3.20
  -6   6  -7   11.60    4.30
  -6   6  -7   13.80    4.40
  -6  -6  -7   17.00    4.90
  -6  -6  -7   16.50    4.40
  -6   6  -8   96.19    9.10
  -6   6  -8   80.69    6.10
  -6   6  -8   80.39    8.40
  -6   6  -8   67.99    5.80
  -6  -6  -8   82.69    8.10
  -6  -6  -8   87.29    8.10
  -6   6  -9   10.20    4.70
  -6   6  -9    7.50    2.90
  -6  -6  -9   13.30    4.10
  -6  -6  -9   11.00    3.60
  -6   6 -10   61.99    5.80
  -6   6 -10   46.30    8.00
  -6  -6 -10   57.09    7.50
  -6  -6 -10   52.89    7.60
   6   7  -6    6.70    4.90
   6   7  -6    8.20    3.60
   6   7  -6    9.10    3.80
  -6   7   6    1.30    2.80
   6  -7  -6    7.50    3.80
  -6  -7   6    2.00    3.90
   6   7  -5   12.80    4.70
  -6   7   5    5.10    2.20
   6   7  -5   14.00    3.40
   6   7  -5    8.90    3.80
[truncated: 478,902 more chars]
